# Supplementary material for: Expression Signatures of microRNAs and Their Targeted Pathways in the Adipose Tissue of Chickens during the Transition from Embryonic to Post-Hatch Development
Source: Genes (Basel). 2021 Jan 29;12(2):196. doi: 10.3390/genes12020196 (PMC7911735; doi:10.3390/genes12020196)
Supplement: Supplementary file 1 [file genes-12-00196-s001.zip › Table S1.xlsx]

## Sheet: Sheet1
Table S1: Primers used in this study
Primer Name	Seqeuence	NCBI_Accession Number
ADIPOQ_For	GCCAACTGGATGGGAGGAG	NM_206991.1
ADIPOQ_Rev	ACACCTTGTAGACCTGGCTC
BHLHE40_For	GAGGACAGCAAGGACACCTAC	NM_001277144.1
BHLHE40_Rev	GTCCTTGAGCTGGGCGATG
AQP3_For	GCACCGAAGTGTTCTGGACT	XM_424500.6
AQP3_Rev	TGGTAGACTATCACTCCCGCA
INHBB_For	CTTCGCCGAGACAGACGAT	XM_015289788.2
INHBB_Rev	GGCTGGCTTGAACGACAAAC
GHR_For	GAAGGAGTTAGAACCCAGGCT	NM_001001293.1
GHR_Rev	ACGTTGTCTTGATCGGACTCG
KLF4_For	AGAACAGCCACTCACACCTG	XM_004949369.3
KLF4_Rev	TTCTCACCTGTGTGGGTTCTC
BCL6_For	ACCGTCCACACAGGAGAAA	NM_001012930.1
BCL6_Rev	TCTCCGGAGTGAATACGTGTG
IGFBP5_For	GAGGACTCCGCTGCCTG	XM_422069.6
IGFBP5_Rev	ATTCCCGTTCGGCCTTGG
PPARG_For	TTCAAGCATTTCTTCACCACACT	NM_001001460.1
PPARG_Rev	GATTGCACTTTGGCAATCCTGG
RPS24_For	AAGCAGCGGAAGGAACGTAA	NM_001277342.1
RPS24_Rev	ACTTCATTTCTTCTTCTTGCCAGC
