# Supplementary material for: Expression Signatures of microRNAs and Their Targeted Pathways in the Adipose Tissue of Chickens during the Transition from Embryonic to Post-Hatch Development
Source: Genes (Basel). 2021 Jan 29;12(2):196. doi: 10.3390/genes12020196 (PMC7911735; doi:10.3390/genes12020196)
Supplement: Supplementary file 1 [file genes-12-00196-s001.zip › Table S2.xlsx]

## Sheet: Sheet1
Name	E18_CPM	E20 CPM	D0_CPM	D1_CPM	D3_CPM
let-7a-1	291.95	357.301	490.924	424.911	519.268
let-7a-2	5328.09	4615.86	6057.84	5069.9	5503.31
let-7a-3	293.59	358.872	494.802	417.269	519.268
let-7b	7.38076	21.2025	23.2666	12.2277	33.6823
let-7c	876.67	1180.27	1563.51	1247.22	1358.52
let-7c-2	240.285	342.381	473.087	389.757	563.242
let-7f	1896.85	1876.81	2501.93	2379.81	3136.19
let-7f-1	437.925	448.393	599.502	564.001	738.203
let-7f-2	168.117	175.117	224.91	191.057	272.265
let-7g	879.95	970.602	1326.19	1102.02	1411.85
let-7i	42.6444	41.6197	61.2686	41.2684	75.7851
let-7j	5351.87	4639.42	6083.43	5080.6	5534.18
let-7k	116.452	114.65	164.417	152.846	178.703
mir-100	2374.14	2705.28	2210.32	2685.5	4035.32
mir-101-1	64.7867	65.9633	86.0863	62.6668	131.922
mir-101-2	513.373	395.78	575.46	450.895	852.348
mir-103-1	867.649	926.627	1354.11	1143.29	1327.64
mir-103-2	153.356	154.7	232.666	162.017	181.51
mir-106	13.9414	9.42332	18.6133	7.64229	21.5192
mir-107	91.6906	94.7644	98.9449	106.611	135.722
mir-10a	7960.56	10028.8	11090.4	12944.5	14356.1
mir-10b	239803	223300	204468	267809	234899
mir-125b-1	783.18	1236.81	1537.14	1129.53	1218.17
mir-125b-2	907.013	1457.47	1829.53	1297.66	1502.6
mir-126	787.281	1565.84	2164.57	2512.79	4001.64
mir-126a	1094.81	1794.36	2080.03	2323.26	3358.87
mir-128-1	31.1632	45.5461	72.9019	56.553	75.7851
mir-128-2	9.84101	13.3497	24.8177	16.813	16.8411
mir-130a	94.3097	95.8038	115.557	114.634	146.892
mir-130b	38.544	38.4786	38.7776	27.5123	46.7809
mir-130c	70.5272	130.356	138.824	166.602	167.476
mir-133a-1	31.1632	35.3375	96.1685	100.878	22.4548
mir-133a-2	31.1632	34.5522	98.4951	99.3498	23.3905
mir-140	750.377	1038.14	1203.66	1166.21	1244.37
mir-142	9.02093	25.9141	22.491	33.6261	43.0384
mir-142b	14.7615	19.6319	30.2465	22.9269	46.7809
mir-143	137102	94956.5	79558.5	90441.9	85232
mir-144	181.239	100.515	135.722	93.236	119.759
mir-145	154.176	226.945	231.098	224.683	293.934
mir-146a	49.2051	142.92	235.768	252.196	382.668
mir-146b	1165.78	542.886	527.318	424.05	144.335
mir-146c	3199.15	4148.62	3662.16	2887.26	2884.51
mir-148a	1521.26	2223.12	2714.43	2844.46	2544.88
mir-150	4.10042	8.63805	8.53107	19.87	30.8754
mir-1563	9.02093	14.9203	25.5932	22.9269	25.2617
mir-15a	353.664	300.914	233.854	192.393	154.176
mir-15c	63.9666	84.8099	104.7	100.878	110.403
mir-16-1	15.5816	18.0614	16.2866	29.0407	29.0042
mir-16-2	16.4017	21.9878	19.3888	30.5692	27.1329
mir-16c	50.8452	116.221	114.782	106.992	179.639
mir-17	102.511	101.301	175.275	192.586	181.51
mir-181a-1	288.67	398.921	532.804	438.668	527.689
mir-181a-2	387.9	486.872	598.726	484.521	578.212
mir-181b-1	13.1213	27.4847	31.7976	32.0976	28.0685
mir-181b-2	91.0293	84.8099	95.3929	70.3091	83.27
mir-182	175.498	142.92	210.175	155.903	142.214
mir-183	38.544	51.043	78.3308	96.2929	50.5234
mir-184	31.1632	29.0552	10.0822	10.6992	11.2274
mir-18a	9.02093	7.85277	26.3688	21.3984	18.7124
mir-191	469.908	1042.85	1478.2	1500.95	2116.37
mir-193a	18.0419	18.0614	31.0221	30.5692	33.6823
mir-1983	82.0084	11.7792	19.3888	22.9269	109.467
mir-199-1	45.9247	57.3252	69.7997	84.0652	97.3043
mir-199-2	42.6444	58.1105	69.0241	85.5937	90.755
mir-199a-2	154.176	210.454	310.221	302.635	298.462
mir-19a	139.414	167.264	204.746	220.098	293.784
mir-1a-1	113.992	200.246	754.612	938.473	251.681
mir-1b	11.4812	7.85277	52.7375	53.496	22.4548
mir-204-1	13.1213	19.6319	32.5732	27.5123	43.0384
mir-20a	73.8076	94.2332	142.702	157.431	184.317
mir-20b	22.1423	18.8466	14.7355	19.87	16.8411
mir-21	2411.05	1894.87	2325.88	2320.2	3281.21
mir-218-2	9.84101	13.3497	6.20442	9.17075	20.5836
mir-2188	40.1841	62.8222	94.6174	53.496	40.2316
mir-219a	56.5858	39.2638	48.8598	44.3253	53.3302
mir-22	419.883	947.829	1299.05	1322.12	1625.17
mir-221	487.13	494.725	802.696	654.18	663.353
mir-222a	227.163	207.313	464.556	244.553	159.055
mir-223	43.4645	91.8774	82.9841	53.496	70.1714
mir-23a	44.2845	69.1044	138.048	120.748	135.665
mir-23b	32.8034	54.1841	86.0863	73.366	106.66
mir-24-2	4.92051	10.9939	23.2666	22.9269	34.6179
mir-2478	21.3222	17.2761	19.3888	29.0407	28.0685
mir-26a	270.628	562.258	1071.04	1097.43	1672.89
mir-2954	84.4687	69.8897	48.0842	102.407	70.1714
mir-29a	21.3222	26.6994	44.2065	67.2522	131.922
mir-3065	13.1213	29.8405	42.6554	32.0976	74.8495
mir-30a	683.95	599.166	726.692	735.188	967.429
mir-30c-1	40.1841	51.8283	75.2286	58.0814	80.4632
mir-30c-2	17.2218	22.773	22.491	19.87	29.0042
mir-30d	4809.79	7068.28	8887.83	9727.11	9949.36
mir-30e	167.297	207.313	246.626	265.952	301.269
mir-34a	314.874	294.72	276.418	261.366	201.741
mir-3535	100.05	53.3988	58.1664	65.7237	178.703
mir-3538	4.10042	8.63805	8.53107	27.5123	16.8411
mir-3600	4.92051	12.5644	18.6133	27.5123	27.1329
mir-3604-1	190.26	175.117	242.748	204.813	238.583
mir-3604-2	187.799	175.902	247.401	201.757	238.583
mir-365-1	37.7239	51.8283	42.6554	36.683	46.7809
mir-365-2	41.0042	58.1105	46.5331	44.3253	51.459
mir-451a	1023.47	832.943	738.203	647.068	591.513
mir-454	63.1465	69.8897	90.7396	111.577	102.918
mir-455	145.975	231.657	270.668	290.407	232.033
mir-456	147.615	114.65	125.639	114.634	130.051
mir-6087	5.74059	6.28222	20.9399	30.5692	31.811
mir-7-1	12.3013	10.9939	18.6133	19.87	30.8754
mir-7-2	13.1213	11.7792	22.491	10.6992	14.0343
mir-7b	1.64017	12.5644	20.1644	13.7561	14.9699
mir-92-1	14404	19675.9	19631.6	20692.3	16152.5
mir-92a-2	52.4854	77.7424	78.3308	114.634	97.3043
mir-99a	5498.66	6110.24	5363.72	5002.64	5223.56
