# Supplementary material for: Expression Signatures of microRNAs and Their Targeted Pathways in the Adipose Tissue of Chickens during the Transition from Embryonic to Post-Hatch Development
Source: Genes (Basel). 2021 Jan 29;12(2):196. doi: 10.3390/genes12020196 (PMC7911735; doi:10.3390/genes12020196)
Supplement: Supplementary file 1 [file genes-12-00196-s001.zip › Table S3.xlsx]

## Sheet: Sheet1
Gene ID	E18 RPKM	E20 RPKM	D0 RPKM	D1 RPKM	D3 RPKM
ENSGALG00000003835	60.6636	55.1697	94.0541	67.7105	83.6447
ENSGALG00000012722	15.1823	15.8853	19.5433	15.2378	13.4672
ENSGALG00000026382	0	0	0	0	0
ENSGALG00000025840	0	0	0.0949692	0	0
ENSGALG00000005283	32.8367	36.5413	34.2753	31.7927	37.3081
ENSGALG00000000253	22.2857	22.4349	20.373	19.8792	19.5567
ENSGALG00000000168	95.757	53.561	79.4062	86.5047	77.3411
ENSGALG00000002848	0.231441	0.0885618	0.066408	0.0301752	0.0587361
ENSGALG00000012894	0.24661	0.351393	0.138263	0.210201	0.313056
ENSGALG00000016687	14.2205	18.881	18.2896	12.224	16.8341
ENSGALG00000017242	199.743	284.439	270.478	300.525	266.15
ENSGALG00000017327	5.83222	8.84432	10.7025	12.3025	13.1309
ENSGALG00000009280	0.570185	1.75076	1.16027	1.21353	1.26488
ENSGALG00000024000	60.4819	83.3318	62.8245	63.6125	75.2499
ENSGALG00000010337	0.0374089	0.0279659	0.117023	0.108139	0.0464271
ENSGALG00000010357	14.6335	10.2023	8.77049	11.4713	8.45421
ENSGALG00000014182	19.0114	11.1329	22.9824	10.5367	8.10338
ENSGALG00000026507	26.3671	38.3242	43.7322	44.5656	50.2587
ENSGALG00000025819	46.6773	41.3623	57.6918	63.3905	58.5556
ENSGALG00000016624	13.2292	15.4578	17.8668	22.4642	19.9888
ENSGALG00000005617	7.27776	10.0428	8.31358	17.3879	15.5094
ENSGALG00000002316	13.9964	16.2965	38.7444	21.6203	18.213
ENSGALG00000005279	5.7346	4.49532	3.9056	3.25037	3.81457
ENSGALG00000003765	0.29609	0.413949	0.426117	0.394151	0.370023
ENSGALG00000019254	4.69151	3.41588	1.99032	1.90794	1.98867
ENSGALG00000014128	12.7398	22.4806	14.9193	17.5031	26.6163
ENSGALG00000006600	3.01859	3.1359	0.613173	0.707961	0.282476
ENSGALG00000016754	10.7464	11.3288	10.8421	12.8446	12.1417
ENSGALG00000002899	45.1345	41.0303	34.7496	47.3614	53.445
ENSGALG00000009655	9.09725	7.81001	6.84185	6.93616	11.8744
ENSGALG00000012624	25.767	30.9124	18.7301	34.8232	26.7066
ENSGALG00000007887	32.657	28.2874	33.4801	29.8868	30.5282
ENSGALG00000000019	22.6416	22.5315	28.0438	19.2805	24.2989
ENSGALG00000011445	41.7184	41.7927	47.3852	43.9356	40.554
ENSGALG00000001955	0.244522	0.306396	0.455366	0.506319	0.151067
ENSGALG00000010162	13.9213	12.1155	14.5552	13.5723	15.1602
ENSGALG00000001965	68.6536	69.527	103.536	83.0949	85.1464
ENSGALG00000013764	5.90341	7.36525	6.39221	5.99281	6.79931
ENSGALG00000027981	2.76129	2.08233	1.22321	1.90318	1.80919
ENSGALG00000008953	140.579	69.1579	74.2856	89.2265	130.943
ENSGALG00000005420	7.51109	6.9541	12.3999	11.2519	8.57207
ENSGALG00000006901	16.3078	17.2987	40.9388	20.0318	16.3434
ENSGALG00000007334	6.29993	5.39711	6.72382	6.47194	6.79045
ENSGALG00000003553	0.399963	1.21089	0.375942	0.105465	0.142923
ENSGALG00000013079	0.0844871	0.192173	0.0394541	0.177915	0.136523
ENSGALG00000015433	0.341113	0.257417	0.353125	0.416084	0.212126
ENSGALG00000015433	72.9752	76.0596	73.6854	67.437	59.398
ENSGALG00000001226	21.4738	20.6523	21.8524	17.5828	21.4742
ENSGALG00000001967	204.539	125.017	197.911	188.869	253.835
ENSGALG00000005752	0.109019	0.0856224	0.0947181	0.120564	0.08184
ENSGALG00000004333	9.07747	8.00901	5.40669	5.39603	6.19907
ENSGALG00000002453	0.98103	0.410583	1.03367	0.85163	1.01184
ENSGALG00000011096	28.1306	21.2061	20.9252	19.6184	20.5703
ENSGALG00000010891	4.80526	3.12482	2.05654	2.08771	2.82711
ENSGALG00000008912	1.33874	2.91594	2.96797	3.76148	2.19749
ENSGALG00000008912	1.616	4.75003	8.11063	4.77094	5.32551
ENSGALG00000011648	11.4342	10.6023	14.843	11.2217	9.39617
ENSGALG00000007788	6.47632	5.21332	5.5148	5.81986	6.9377
ENSGALG00000003736	4.11776	5.4035	4.31158	4.00828	6.51337
ENSGALG00000010419	8.7288	9.87528	10.6222	7.76776	7.60888
ENSGALG00000006646	18.5485	26.1348	26.9908	23.642	24.7842
ENSGALG00000007395	0.746412	0.488942	0.874812	0.610456	0.466967
ENSGALG00000007522	13.0832	13.7732	11.3251	14.828	17.5876
ENSGALG00000016896	1.70022	4.51719	7.49274	5.06818	4.80675
ENSGALG00000008369	36.4097	53.4811	57.7311	66.813	62.7811
ENSGALG00000006698	8.19955	6.61203	6.93565	8.07738	9.10122
ENSGALG00000006172	38.3249	30.7841	10.63	10.8446	22.1313
ENSGALG00000013244	18.1809	13.1881	10.2621	13.5426	14.8619
ENSGALG00000007142	95.2911	100.842	149.787	165.881	177.581
ENSGALG00000005647	41.3937	53.633	51.1341	39.3766	49.8642
ENSGALG00000010229	20.5266	19.2957	25.5403	26.2112	28.5093
ENSGALG00000009961	78.0219	75.4209	118.824	93.5249	88.743
ENSGALG00000013354	18.2459	22.6095	49.0176	36.3429	31.1744
ENSGALG00000008480	58.3138	69.2073	80.3818	78.2694	77.7079
ENSGALG00000016164	0.599299	1.25085	1.71385	1.5548	1.41338
ENSGALG00000005792	116.499	205.179	173.701	202.314	216.917
ENSGALG00000006795	1.81762	1.19012	0.902946	0.681866	0.910209
ENSGALG00000009955	0.623597	0.700625	0.918695	0.649141	0.630529
ENSGALG00000009958	0.126321	0.0876678	0	0.0744694	0.0839596
ENSGALG00000015378	10.8383	7.71243	6.18442	6.0111	8.3146
ENSGALG00000001056	15.3921	15.0171	12.3023	13.2352	12.4822
ENSGALG00000008525	74.1467	94.7008	66.3823	63.7114	68.8369
ENSGALG00000020342	1140.22	1413.45	1198.59	1034.22	1055.77
ENSGALG00000016853	23.3942	29.2883	31.6531	30.9188	27.9367
ENSGALG00000028550	16.3779	20.5334	14.8753	16.9633	13.961
ENSGALG00000018810	79.9058	73.6644	99.9348	98.1852	77.2589
ENSGALG00000015139	14.4914	11.2625	11.6568	12.8254	14.9617
ENSGALG00000015139	0.701408	0.487849	0.838055	1.02438	1.41311
ENSGALG00000006420	12.4889	10.1046	8.89327	9.60568	9.12439
ENSGALG00000006689	31.8956	39.7231	57.8535	34.4214	22.366
ENSGALG00000014938	49.8777	51.8052	62.0894	37.2123	49.6286
ENSGALG00000011510	2.48983	3.58152	2.00049	2.34438	3.04625
ENSGALG00000011510	255.238	377.74	400.716	372.834	340.484
ENSGALG00000005696	32.0811	72.7843	110.22	90.6669	60.5532
ENSGALG00000007547	107.287	105.11	83.1026	62.5715	74.5059
ENSGALG00000008714	25.9298	18.9321	31.3478	26.4351	27.1701
ENSGALG00000001287	11.0418	20.602	21.0186	19.6013	13.7825
ENSGALG00000015307	51.2378	64.7917	54.8817	68.3469	60.1885
ENSGALG00000004213	11.3368	10.1254	13.8963	9.26355	9.20914
ENSGALG00000003875	75.3562	90.3484	115.356	74.4308	70.4854
ENSGALG00000009048	83.2556	89.1302	93.0333	63.5903	70.7877
ENSGALG00000009048	1.81251	2.08188	2.28922	1.62524	1.54143
ENSGALG00000015559	4.06944	2.91844	2.3999	2.16684	1.60384
ENSGALG00000002790	18.7167	23.0033	19.7678	16.6428	16.5206
ENSGALG00000004364	19.9459	29.871	34.3404	30.6687	33.2396
ENSGALG00000016080	0.187745	0.100957	9.48988	0.739201	0.0437883
ENSGALG00000013826	40.4764	51.9162	47.0469	54.7437	54.1726
ENSGALG00000005999	27.9855	38.0126	35.6283	33.8116	34.2258
ENSGALG00000011609	0.695753	0.560176	0.710588	0.460001	0.547452
ENSGALG00000005860	109.344	68.328	66.1483	68.8055	99.9629
ENSGALG00000002777	123.764	114.396	103.329	152.738	124.332
ENSGALG00000005439	62.5866	32.9734	41.4273	43.6292	62.9367
ENSGALG00000019617	65.3144	61.6107	57.5978	50.6671	53.9227
ENSGALG00000001557	58.0532	42.2509	38.9307	46.1114	49.7662
ENSGALG00000005034	213.107	256.759	264.504	241.267	237.51
ENSGALG00000002891	366.631	289.023	236.322	253.096	217.849
ENSGALG00000007072	68.8206	57.8382	59.4119	61.1714	52.1007
ENSGALG00000009656	29.48	25.811	20.2904	20.1461	27.878
ENSGALG00000006725	0.444192	0.277413	0.254883	0.096888	0.216215
ENSGALG00000006725	0.623183	0.433157	0.417302	0.114737	0.350516
ENSGALG00000007040	18.9742	24.6618	20.758	18.6906	18.0856
ENSGALG00000007040	13.5561	14.5531	18.2607	19.855	23.7835
ENSGALG00000001770	31.388	17.3976	25.4044	14.6079	14.6532
ENSGALG00000017163	589.649	232.992	227.072	262.385	350.839
ENSGALG00000011659	14.8175	9.64556	10.8416	12.0119	15.6417
ENSGALG00000009246	37.544	37.8327	43.8927	45.5197	41.8332
ENSGALG00000007519	83.4472	91.2643	102.631	111.031	109.15
ENSGALG00000003924	31.4135	36.4758	40.7699	41.1295	39.7601
ENSGALG00000019663	43.3031	40.6768	34.8978	46.6138	56.0398
ENSGALG00000021440	11.4654	14.513	20.0372	16.2394	14.6289
ENSGALG00000016554	0	0	0.0326111	0	0
ENSGALG00000000498	26.1873	9.05874	10.418	9.10989	12.9056
ENSGALG00000001592	0.185856	0	0	0	0
ENSGALG00000015081	7.04154	14.4712	10.2961	6.81353	8.38808
ENSGALG00000000755	24.6731	23.2736	29.2933	28.8237	33.9446
ENSGALG00000027054	12.0016	19.721	12.1518	10.5072	6.47443
ENSGALG00000005305	3.65815	8.57208	14.42	10.1184	5.41203
ENSGALG00000011706	0.489327	8.95845	2.16227	1.91214	2.44076
ENSGALG00000003475	50.0557	54.7735	67.1863	53.4122	62.9528
ENSGALG00000012197	0.239948	0.165282	0.266374	0.0594383	0.303343
ENSGALG00000002162	117.522	63.4247	57.6344	66.7876	92.6525
ENSGALG00000011950	242.654	212.469	259.636	241.876	253.545
ENSGALG00000010785	2.87214	3.79325	6.12636	3.58523	4.92203
ENSGALG00000015616	0.0828972	0.0412537	0.0184724	0.0198277	0
ENSGALG00000013632	367.212	347.917	429.09	506.569	462.14
ENSGALG00000000652	20.5124	22.7087	27.3584	26.628	18.9725
ENSGALG00000006842	25.5165	31.5515	40.1118	41.6692	39.1576
ENSGALG00000016351	57.3031	53.4468	51.8091	36.1418	30.4134
ENSGALG00000002159	139.355	169.595	286.511	417.035	352.304
ENSGALG00000007132	16.4839	21.7765	11.1469	12.5109	15.8136
ENSGALG00000015591	4.54986	4.08876	3.7744	4.66738	6.69396
ENSGALG00000016363	72.0698	87.9916	102.605	109.236	94.5943
ENSGALG00000008211	37.7263	32.9054	47.3186	39.2964	39.0603
ENSGALG00000015485	11.0283	11.3626	14.3428	18.1196	17.9033
ENSGALG00000011654	0.134386	0.0441744	0	0	0.0527127
ENSGALG00000014456	0	0.108766	0.18753	0.183882	0.142967
ENSGALG00000020322	4.96361	2.04021	2.71116	3.02761	1.48919
ENSGALG00000003286	1.03738	1.21949	0.580927	0.451727	0.611025
ENSGALG00000001749	7.48239	8.98931	16.6477	11.7594	19.4447
ENSGALG00000001749	0.288662	0.254983	0.376539	0.266258	0.689736
ENSGALG00000019768	18.0727	14.314	10.2846	17.044	19.6369
ENSGALG00000006223	11.1679	9.00189	7.91351	7.47351	8.31755
ENSGALG00000010628	2068.06	983.327	1408.62	1605.27	2234.31
ENSGALG00000005206	11.2546	11.9952	14.4938	12.2074	10.2807
ENSGALG00000008088	22.2041	34.2132	82.4123	39.8461	35.8282
ENSGALG00000008840	2.51128	1.67194	3.46697	3.96415	4.07616
ENSGALG00000008840	1.19203	2.8643	1.33796	2.16682	1.50363
ENSGALG00000002200	0.331861	0.119774	0.0660207	0.0822062	0.0684284
ENSGALG00000018875	0.151413	0.057605	0.173827	0.199776	0.123699
ENSGALG00000008632	101.035	79.9283	86.8449	62.6776	68.3497
ENSGALG00000003362	424.999	501.71	525.779	507.867	347.422
ENSGALG00000010940	42.69	33.0431	32.2872	37.4851	31.935
ENSGALG00000011086	453.962	231.287	1857.9	967.524	83.5872
ENSGALG00000009621	4308.72	4090.74	7022.22	4243.08	4342.82
ENSGALG00000009844	14.7128	4.76427	58.5913	38.4941	1.10107
ENSGALG00000001381	195.395	154.667	170.303	143.569	139.947
ENSGALG00000006343	187.764	152.457	271.705	220.834	121.11
ENSGALG00000009061	20.5663	22.0586	30.8207	25.7051	23.8311
ENSGALG00000001440	0.0773418	0.13315	0	0	0.109116
ENSGALG00000009474	40.1448	29.0481	45.2044	24.8457	35.5334
ENSGALG00000009474	56.8013	71.4862	126.629	72.4436	73.5712
ENSGALG00000009474	12.6034	8.03435	9.70615	7.23922	7.20532
ENSGALG00000009474	12.4599	7.97012	8.47932	6.63774	7.94197
ENSGALG00000014463	38.372	16.445	103.593	53.548	9.20322
ENSGALG00000012041	71.0515	92.5626	85.4134	82.6824	77.9387
ENSGALG00000008086	171.757	182.289	203.381	159.077	141.952
ENSGALG00000008779	160.537	177.891	203.005	137.578	124.744
ENSGALG00000012159	134.922	126.162	165.185	130.847	125.983
ENSGALG00000003559	8.18612	8.96184	7.86211	8.37146	7.92309
ENSGALG00000011559	35.3213	30.0556	46.5005	52.5647	49.4912
ENSGALG00000011559	2.5421	2.154	1.20271	1.53446	0.903593
ENSGALG00000005385	14.8982	16.2032	20.3526	19.6887	17.9882
ENSGALG00000012551	73.4597	75.5786	92.5505	80.5891	73.6185
ENSGALG00000012547	109.722	182.708	176.167	208.523	146.998
ENSGALG00000012444	55.8738	60.7689	75.3074	63.408	54.0427
ENSGALG00000006158	2.35673	1.38463	1.22694	1.14675	1.04069
ENSGALG00000010307	17.2438	20.6972	23.7267	28.0511	27.1398
ENSGALG00000027632	18.9512	19.4397	23.1995	26.1873	26.7922
ENSGALG00000004170	27.7665	45.4745	67.027	43.5735	53.081
ENSGALG00000011862	0.161492	0.0430014	0.0208004	0.0704463	0.148842
ENSGALG00000004038	31.023	19.1663	13.4196	9.78973	14.6977
ENSGALG00000004212	2.06164	2.79536	2.11853	1.34821	1.75742
ENSGALG00000004212	66.8104	75.9062	76.4844	67.0307	68.3863
ENSGALG00000027622	1.59855	0.856593	0.543519	0.310295	0.33993
ENSGALG00000012740	0.916735	0.805615	0.720417	0.483818	0.563676
ENSGALG00000012740	0.952175	0.555277	0.607303	0.289269	0.263356
ENSGALG00000012740	26.7828	11.7011	12.3229	14.9215	11.8579
ENSGALG00000016427	38.1027	44.4336	49.2567	40.7727	43.861
ENSGALG00000003744	12.4639	12.7851	10.6537	5.90867	9.77806
ENSGALG00000008976	37.2157	12.7156	5.97338	10.3103	12.5676
ENSGALG00000008582	6.54488	5.06582	4.48509	3.86377	3.72692
ENSGALG00000016038	16.3686	18.1701	19.8414	17.7014	17.4782
ENSGALG00000016038	2.95131	2.17956	3.40667	2.30361	1.9425
ENSGALG00000003437	0.207862	0.497785	2.08202	0.641279	0.577908
ENSGALG00000003398	68.7324	80.3081	81.93	78.2957	78.4398
ENSGALG00000001544	4.40778	5.19665	10.0372	5.95946	4.40674
ENSGALG00000003295	64.7611	51.2208	48.6416	48.2388	41.9279
ENSGALG00000003028	3.53036	9.06149	7.0157	4.92535	4.27624
ENSGALG00000001407	214.529	70.2371	98.3143	49.7487	63.2445
ENSGALG00000007069	4.01482	1.92951	2.04589	1.44134	1.2314
ENSGALG00000005347	2.2007	0.863176	1.24028	0.709328	0.425707
ENSGALG00000000151	10.6941	8.37176	9.67994	14.5093	13.4146
ENSGALG00000015792	93.4302	105.742	138.496	67.4587	88.2341
ENSGALG00000009572	2.49026	0.977536	4.00005	2.10749	0.330832
ENSGALG00000006000	226.875	416.98	311.988	290.284	242.449
ENSGALG00000011623	5.08514	4.37526	4.12141	5.05074	4.04269
ENSGALG00000015795	39.0769	49.1151	41.3933	25.0482	32.6784
ENSGALG00000014751	0.653638	1.08193	1.87643	1.0557	0.801709
ENSGALG00000008164	60.3512	63.8129	56.0478	55.7529	63.1125
ENSGALG00000001370	22.8571	26.1902	32.0682	12.4072	11.5153
ENSGALG00000007392	64.3574	36.6598	43.1376	44.4812	45.2956
ENSGALG00000020554	6.60586	5.67695	3.73676	3.25016	2.73128
ENSGALG00000002955	86.5407	106.615	130.309	123.55	58.2405
ENSGALG00000006104	8.47901	10.488	5.42232	4.63496	3.01777
ENSGALG00000024298	13.8836	32.8247	8.60304	10.5323	10.6029
ENSGALG00000003819	2.30812	3.27885	6.4657	4.21075	4.94794
ENSGALG00000003319	4.24119	6.97113	6.16508	8.29742	5.75872
ENSGALG00000021475	27.0857	25.3974	28.6196	30.8042	30.4655
ENSGALG00000007527	27.7409	34.1317	28.809	22.2626	23.02
ENSGALG00000006797	0.398871	0.505736	0.0473137	0.0461426	0.178304
ENSGALG00000000908	20.478	28.9849	36.9329	35.7221	42.4897
ENSGALG00000019976	33.3406	29.1593	28.3408	36.4262	35.4445
ENSGALG00000010504	2.0444	2.90031	3.21997	4.09216	4.21531
ENSGALG00000012863	11.9377	10.302	6.13238	7.20866	8.20526
ENSGALG00000009082	45.5889	55.5171	84.9868	81.0155	108.567
ENSGALG00000012433	0.1075	0.139753	0.200224	0.236599	0.113471
ENSGALG00000013060	0.975304	1.52667	1.46604	0.80192	0.514647
ENSGALG00000016608	15.4209	16.4888	10.3867	12.2752	11.3688
ENSGALG00000011699	45.7109	36.9935	30.0795	22.9417	28.213
ENSGALG00000003837	1.41775	1.33524	1.18616	1.61863	1.79853
ENSGALG00000016298	0.508988	0.13088	0.197382	0.150959	0.124489
ENSGALG00000007779	61.4377	61.0057	60.8019	53.38	55.4524
ENSGALG00000014858	0	0	0	0.261016	0
ENSGALG00000005223	3.36128	2.21052	0.664387	0.212578	0.599833
ENSGALG00000005223	1.78699	1.36073	1.02931	0.511203	0.405432
ENSGALG00000015664	138.76	118.953	115.272	108.924	108.357
ENSGALG00000026948	21.7925	16.3393	22.6039	20.5051	16.5865
ENSGALG00000008542	111.632	96.5635	127.354	103.686	120.012
ENSGALG00000008542	12.1629	8.60763	13.6321	8.99354	10.6523
ENSGALG00000008542	0.499971	0.300859	0.589758	0.284209	0.364051
ENSGALG00000012317	0.0676883	0.100104	0.0974965	0.0412292	0.0551245
ENSGALG00000007045	35.4744	34.4301	42.9353	42.5848	44.6613
ENSGALG00000003118	51.5245	41.9016	33.1047	44.7581	51.9719
ENSGALG00000014404	10.6341	9.33445	7.72292	7.81017	7.55653
ENSGALG00000016160	5.10022	2.20471	4.65006	3.31708	5.48881
ENSGALG00000028634	0.574447	0.721545	0.755012	0.668926	0.616735
ENSGALG00000016176	0.176068	0.137056	0.206392	0.20325	0.0757687
ENSGALG00000002557	4.29741	5.83975	9.04193	6.05669	4.54258
ENSGALG00000001094	0.360227	0.261726	0.206509	0.236481	0.300635
ENSGALG00000016718	62.6851	106.982	123.485	77.8168	52.2192
ENSGALG00000001085	77.0678	117.16	136.908	92.3657	71.4691
ENSGALG00000016511	5.67261	4.08883	9.29906	5.11768	4.99697
ENSGALG00000021490	6.48021	9.06372	7.29513	7.29966	2.90074
ENSGALG00000006393	0	0.0420455	0.066589	0.0410707	0.0442207
ENSGALG00000001149	2.4963	2.80084	2.35934	2.68169	1.76115
ENSGALG00000015294	0.0363614	0	0.0247473	0	0.0256498
ENSGALG00000011319	79.736	58.5737	50.3929	39.4261	44.6169
ENSGALG00000008890	112.768	170.853	157.679	133.823	150.669
ENSGALG00000014657	0.0824992	0.0264885	0.0356013	0.0122459	0.0480095
ENSGALG00000012245	113.879	91.885	88.0326	101.605	96.0933
ENSGALG00000020160	0.533849	1.091	0.93916	1.41568	0.466723
ENSGALG00000020160	0.554193	0.710041	0.788279	0.800169	1.31904
ENSGALG00000020160	0.266179	0.443995	0.331744	0.339211	0.645012
ENSGALG00000014185	35.245	24.318	20.1538	25.9269	47.5473
ENSGALG00000005554	377.319	436.892	471.744	529.428	673.706
ENSGALG00000000094	39.8538	59.2477	80.4896	69.0697	61.4488
ENSGALG00000013000	86.8207	112.212	128.168	109.755	120.152
ENSGALG00000013000	40.0961	46.4946	65.1341	39.6439	47.5602
ENSGALG00000005057	18.1373	13.8441	21.3424	20.9832	19.4319
ENSGALG00000005666	84.2786	222.186	212.02	171.039	85.1084
ENSGALG00000028044	0.24583	0.507495	0.397948	0.419633	0.672668
ENSGALG00000012634	17.6761	15.8323	18.0602	17.6945	18.9268
ENSGALG00000007989	81.6725	76.487	76.7698	69.542	75.7132
ENSGALG00000001462	0.191271	0.224615	0.234998	0.246216	0.236921
ENSGALG00000001462	0.435882	0.283196	0.132688	0.121336	0.181483
ENSGALG00000001788	22.4311	20.4436	23.0582	19.8815	20.333
ENSGALG00000015473	36.2129	50.4854	50.3952	49.4753	67.3667
ENSGALG00000016826	8.94312	4.91786	11.1009	12.0959	3.29524
ENSGALG00000002304	26.5094	23.5368	22.5516	26.0186	25.447
ENSGALG00000000469	1.88851	0.197811	0.366216	0.422622	0.350112
ENSGALG00000001416	12.8342	19.9229	22.9969	16.1839	10.2931
ENSGALG00000015974	5.74928	5.70817	3.17286	1.83864	1.77831
ENSGALG00000023521	7.32098	9.57236	6.58287	10.0413	11.1836
ENSGALG00000015608	13.3393	20.4245	14.1662	9.32413	5.1471
ENSGALG00000008949	4.31252	3.21076	4.00928	2.46662	2.60217
ENSGALG00000019018	1.66557	4.33551	15.7029	22.4345	5.8364
ENSGALG00000005518	17.5333	20.9068	19.9763	17.7882	21.8022
ENSGALG00000005200	84.4679	99.8825	116.57	105.944	110.425
ENSGALG00000012034	226.518	112.174	80.4417	72.2356	88.0807
ENSGALG00000010702	20.6114	24.9572	30.2112	31.1827	24.4764
ENSGALG00000011618	100.097	135.376	99.3554	72.1401	86.8388
ENSGALG00000026606	19.709	17.8737	7.78151	18.2451	20.22
ENSGALG00000013136	13.1994	15.3636	16.947	11.1904	11.6477
ENSGALG00000006736	1.51021	1.87649	6.57192	5.12241	2.05402
ENSGALG00000015556	0.39926	0.178405	0.380449	0.381667	0.14908
ENSGALG00000015556	3.96373	2.64861	2.29756	2.83608	4.59055
ENSGALG00000015556	36.4368	32.9524	30.7446	30.0909	34.4489
ENSGALG00000002704	35.1328	28.3173	29.4385	25.2481	31.2027
ENSGALG00000008999	32.6629	22.6697	25.9007	24.215	25.9906
ENSGALG00000011045	36.2143	47.81	43.0382	23.0706	37.3565
ENSGALG00000009168	7.34846	10.1873	9.64001	10.4792	8.02059
ENSGALG00000016767	0.929447	0.288478	0.32648	0.340413	0.410263
ENSGALG00000007126	19.3316	14.5087	17.3587	11.6712	12.6822
ENSGALG00000013853	58.2092	51.2411	60.872	56.0287	59.9155
ENSGALG00000000109	25.2406	28.3497	33.0354	35.474	35.5049
ENSGALG00000008828	15.3057	16.3059	18.7241	16.6857	19.8752
ENSGALG00000010716	35.5577	38.9201	28.0786	27.7294	35.9573
ENSGALG00000013341	22.4113	21.754	26.9507	23.6817	20.1492
ENSGALG00000006819	0.265939	0.267147	0.211709	0.773452	0.141268
ENSGALG00000024097	0.625835	0.38669	0.320112	1.10845	0.281651
ENSGALG00000024097	1.16309	0.650275	0.426615	0.56438	0.802936
ENSGALG00000011727	0.18373	0.830555	0.282534	0.361277	0.6402
ENSGALG00000016520	6.72593	7.18943	6.68736	5.99382	6.39627
ENSGALG00000003052	45.9286	49.7644	59.2569	49.8359	55.1984
ENSGALG00000004311	10.0714	10.0674	8.31659	9.72771	9.79429
ENSGALG00000012870	19.4847	17.1768	19.1	18.1648	21.7611
ENSGALG00000005407	15.0525	15.6178	18.6837	18.2097	16.2774
ENSGALG00000013678	1.51427	1.11234	1.41569	2.00928	1.91805
ENSGALG00000010792	0.255502	0.293967	0.577016	0.560524	0.561224
ENSGALG00000002249	20.8704	21.0333	24.1191	18.4183	18.9062
ENSGALG00000016189	5.55886	3.84468	5.42184	4.46758	2.9417
ENSGALG00000021631	12.2667	13.6822	24.4798	13.8143	12.5756
ENSGALG00000023517	69.179	54.6975	83.1791	58.574	57.7515
ENSGALG00000016206	30.1311	28.2778	28.8289	31.7807	24.4204
ENSGALG00000011571	21.8732	12.8487	14.2064	13.3665	24.5209
ENSGALG00000016329	26.1189	28.0303	31.4548	26.5713	35.939
ENSGALG00000011221	110.035	85.8612	38.1541	37.9276	89.1508
ENSGALG00000009236	29.5757	25.7252	26.7457	25.9201	24.0738
ENSGALG00000010825	0.0803833	0	0	0.135961	0.0761035
ENSGALG00000019651	0.0375052	0.0287138	0.0255257	0.0591819	0.0294998
ENSGALG00000002041	42.3035	38.4482	24.2196	23.4032	28.7004
ENSGALG00000002041	4.41208	3.41601	2.1744	1.16124	2.52196
ENSGALG00000002244	0.273328	0.091458	0.920168	0.830521	0.586231
ENSGALG00000011117	81.2198	7.3535	7.59101	7.45907	6.09732
ENSGALG00000012595	0.620248	0.670183	0.458346	0.558736	0.507617
ENSGALG00000005936	19.4295	48.2358	19.3041	26.361	37.4254
ENSGALG00000004623	36.0634	40.7337	26.0832	32.94	35.7053
ENSGALG00000003432	0.361699	0.267764	0.274167	0.44546	0.807423
ENSGALG00000020943	0.0403441	0.165284	0.0375228	0.0869522	0.0505508
ENSGALG00000010630	11.6424	10.8812	17.2834	14.4624	13.7274
ENSGALG00000002030	73.0927	55.7577	35.6249	35.7514	35.3172
ENSGALG00000000329	86.687	68.1038	91.0549	77.4435	73.2526
ENSGALG00000007960	22.3281	20.5195	20.8144	17.8529	20.1979
ENSGALG00000013951	10.8002	14.7766	10.958	9.80462	9.41243
ENSGALG00000011687	1.16995	0.553501	0.448101	0.338825	0.346861
ENSGALG00000010836	18.3441	19.268	20.5378	17.9386	16.2401
ENSGALG00000013402	0.519606	0.203997	0.23182	0.310424	0.219892
ENSGALG00000010463	53.7261	58.317	112.736	116.218	101.318
ENSGALG00000004483	22.7462	28.9781	27.9581	28.9983	26.4229
ENSGALG00000008601	36.6293	35.4494	37.6282	43.5114	30.9743
ENSGALG00000014280	0.106249	0	0.227785	0.107142	0
ENSGALG00000009426	60.4241	51.749	76.5675	70.0777	57.5037
ENSGALG00000028635	167.2	274.022	230.884	151.472	109.142
ENSGALG00000004003	87.8409	76.9885	81.72	88.6863	102.299
ENSGALG00000004777	10.4487	10.0565	19.3568	19.7139	12.7956
ENSGALG00000007720	0.195257	0.128695	0.0856544	0.116469	0.098294
ENSGALG00000013780	7.58396	9.00713	11.7985	15.8131	17.1721
ENSGALG00000015345	0.187628	0.187636	0.101202	0.0648877	0.0587266
ENSGALG00000000509	0.152866	0.0821568	0.0823833	0.12514	0.0455276
ENSGALG00000010553	63.3895	58.8479	77.572	74.0466	72.6414
ENSGALG00000003400	34.1282	35.3324	68.6105	58.5818	58.5697
ENSGALG00000013481	1.43501	2.6533	2.01714	2.14669	1.90314
ENSGALG00000013188	35.385	39.1233	44.2333	41.5668	34.8446
ENSGALG00000005014	2.10096	1.67686	1.87733	1.93377	2.25956
ENSGALG00000001327	2.86477	3.16598	1.95228	1.40584	2.01033
ENSGALG00000027265	10.5324	3.03205	3.18332	4.90845	4.58148
ENSGALG00000029150	59.9996	38.8743	48.2258	38.9541	31.4273
ENSGALG00000003597	523.621	446.492	379.704	300.327	426.222
ENSGALG00000014447	17.1679	20.1085	25.0988	28.9327	34.1232
ENSGALG00000011035	12.2881	10.5339	13.7592	13.8529	11.2789
ENSGALG00000009005	0.945152	0.334215	0.24911	0.375181	0.29797
ENSGALG00000020534	9.5309	8.86214	10.7899	14.4978	10.6232
ENSGALG00000011093	0.351924	0.0894766	0.121583	0.0380029	0.529539
ENSGALG00000013404	0.376594	0.784811	5.62219	2.06337	0.686717
ENSGALG00000015224	0.0322872	0.0378651	0.0137297	0.029542	0.0401125
ENSGALG00000004679	33.1341	37.3856	34.5671	36.1707	36.9504
ENSGALG00000022739	8.41086	6.0555	5.45779	4.86798	7.24464
ENSGALG00000023073	261.068	146.801	160.941	150.499	154.126
ENSGALG00000006840	39.5196	32.4646	37.1034	26.0071	28.5779
ENSGALG00000020261	0.0753045	0.056024	0.0887273	0.341274	0
ENSGALG00000016686	12.1496	15.4374	22.6597	21.7345	21.9158
ENSGALG00000005575	50.7884	62.1995	79.2316	67.4391	68.0742
ENSGALG00000015656	50.6035	70.4216	84.4841	68.0732	62.2873
ENSGALG00000011721	0.605882	0	0.23384	0.274445	0.159888
ENSGALG00000011721	0.278622	0.0559835	0.11398	0.0475113	0.102005
ENSGALG00000009995	0.903967	0.703449	0.931203	0.810285	0.599502
ENSGALG00000002732	49.9601	79.9102	79.5127	50.8974	41.7206
ENSGALG00000009348	13.7783	12.6263	14.2244	14.6108	12.4243
ENSGALG00000015791	122.004	145.883	183.908	160.319	155.561
ENSGALG00000010244	47.0036	42.5	53.4447	53.2207	45.9873
ENSGALG00000003466	17.0227	17.7581	20.0622	34.5064	27.5257
ENSGALG00000003466	23.7253	25.2111	26.244	34.6633	35.9611
ENSGALG00000003466	1.22356	1.48919	1.59871	0.882802	0.666878
ENSGALG00000012834	9.19056	29.2025	27.5038	16.2362	8.25571
ENSGALG00000013072	19.7056	26.1893	32.1303	33.4598	35.9779
ENSGALG00000011620	87.3235	93.126	124.739	139.356	146.536
ENSGALG00000010709	27.6291	27.6717	34.4042	25.963	32.3525
ENSGALG00000003620	45.6636	65.2707	53.4134	57.4146	56.7876
ENSGALG00000003620	0.478779	0.844568	0.614361	0.604353	0.83978
ENSGALG00000003948	77.5034	56.8733	82.0233	62.9273	64.0139
ENSGALG00000020180	79.7694	85.1985	78.0849	107.112	77.9605
ENSGALG00000000940	0	0.0881841	0.19801	0.0748388	0.0805787
ENSGALG00000015348	32.8044	29.5501	36.197	27.5406	19.6542
ENSGALG00000010522	12.3706	10.8156	19.5507	14.793	11.9313
ENSGALG00000015147	0.180545	0.306731	0.618952	1.30457	1.91639
ENSGALG00000004270	10.5082	5.15207	4.5724	5.45214	8.18604
ENSGALG00000004270	1.45821	0.4334	0.803634	0.613702	0.480782
ENSGALG00000004763	647.679	739.397	469.641	384.204	319.48
ENSGALG00000003804	70.8076	55.4694	45.8228	42.8859	69.8372
ENSGALG00000012663	13.2393	13.418	14.1937	16.0847	20.533
ENSGALG00000007129	56.0621	52.3234	47.3918	32.173	39.4636
ENSGALG00000010211	201.752	117.874	80.419	74.6843	137.269
ENSGALG00000008229	206.379	135.406	68.7837	80.8214	66.5389
ENSGALG00000013969	0.680987	0.310412	0.442126	0.555945	0.290167
ENSGALG00000003495	98.0904	78.5927	95.4547	107.818	134.272
ENSGALG00000015544	1125.07	197.828	158.708	104.732	404.493
ENSGALG00000015544	6.30191	3.4939	2.93426	3.37208	7.29926
ENSGALG00000026077	353.461	286.978	374.925	315.253	297.517
ENSGALG00000027347	19.6076	18.4701	19.5001	18.1527	16.7084
ENSGALG00000017022	10.5511	11.2713	8.43998	8.92327	9.49258
ENSGALG00000008539	72.1924	62.1962	75.9333	65.2745	59.914
ENSGALG00000007976	2.75122	2.00507	2.95788	2.12197	1.9964
ENSGALG00000005583	5.58803	5.56097	6.47683	8.15847	8.17567
ENSGALG00000013573	10.4902	15.7287	19.7911	17.3794	15.3012
ENSGALG00000008503	19.7178	23.6722	31.1286	27.6804	26.5434
ENSGALG00000017049	59.4453	56.7931	53.7784	51.5141	73.2181
ENSGALG00000010991	19.7575	22.9222	13.8678	18.4782	16.2417
ENSGALG00000019042	19.2474	15.7371	15.3218	17.8351	19.0872
ENSGALG00000009034	0.286088	0.0433039	0.307656	0.183517	0.0456943
ENSGALG00000010485	13.5813	14.7866	16.763	16.5351	13.9177
ENSGALG00000004993	10.0306	11.4277	8.18033	10.8093	9.85947
ENSGALG00000007988	9.01289	8.53037	8.71782	9.35808	8.67664
ENSGALG00000001844	4.326	4.40335	6.84685	7.20254	6.72886
ENSGALG00000004978	21.8332	28.9766	41.2532	30.2183	39.6584
ENSGALG00000017170	5.61855	3.68896	5.42797	5.87367	4.76923
ENSGALG00000027774	8.13639	6.57955	7.87103	6.55485	6.75253
ENSGALG00000005857	2.30034	5.1414	5.72403	3.70176	2.95641
ENSGALG00000026781	0.757057	2.65854	2.47221	2.27057	1.77064
ENSGALG00000012074	0.598177	1.80819	1.19605	1.70752	2.76389
ENSGALG00000002898	1.14535	1.00675	1.58555	1.81876	1.00889
ENSGALG00000002480	3.95418	1.78885	8.6735	4.49215	2.03483
ENSGALG00000023542	12.8306	9.66462	17.0596	16.9458	11.1746
ENSGALG00000008415	17.2679	17.4092	12.7458	12.8676	14.185
ENSGALG00000005430	39.0345	68.7158	53.698	45.7223	60.6256
ENSGALG00000025875	0.251913	0.0692105	0.0910352	0.065022	0.050186
ENSGALG00000027213	0.0215118	0.04589	0.030597	0.0129818	0.0321603
ENSGALG00000025867	0	0	0	0	0
ENSGALG00000007237	77.9844	73.9337	92.065	93.9144	75.0177
ENSGALG00000003326	12.7224	11.9873	12.5302	15.4513	14.043
ENSGALG00000008973	8.78048	10.6449	10.3415	12.4757	9.03242
ENSGALG00000008358	14.3333	19.7077	20.2046	15.841	14.5832
ENSGALG00000015049	34.9837	51.5131	89.3738	56.1472	56.7417
ENSGALG00000011414	0.716888	0.639103	0.630152	0.696649	0.706823
ENSGALG00000007599	11.6742	12.3567	12.6936	9.87515	9.52082
ENSGALG00000027868	0.301192	0.23773	0.489397	0.489806	0.71446
ENSGALG00000026075	0.806372	2.03249	3.65917	0.854773	0.943029
ENSGALG00000003107	67.4093	75.2948	81.4312	68.9532	68.271
ENSGALG00000024368	2.46308	1.32064	1.93774	1.78194	1.0299
ENSGALG00000009739	0.242757	0.852456	1.31105	0.778338	0.58705
ENSGALG00000028339	0.114564	0	0	0.0476357	0.0443951
ENSGALG00000008074	16.6577	18.8356	22.2465	15.2946	15.9995
ENSGALG00000026728	24.1158	26.6071	31.45	22.5761	22.8346
ENSGALG00000012938	3.07947	4.26026	1.74093	3.30283	3.13039
ENSGALG00000011391	0.681417	0.517975	0.445025	0.563034	0.618478
ENSGALG00000007952	27.7787	27.031	31.9781	26.2944	24.9898
ENSGALG00000017208	18.4339	17.7776	21.826	13.65	15.7362
ENSGALG00000006483	45.133	73.5188	91.4392	60.567	34.8378
ENSGALG00000002082	5.70673	1.63975	4.98696	7.95359	2.00531
ENSGALG00000005662	4.52492	3.52671	4.93543	4.08673	4.00557
ENSGALG00000012286	0.0868754	0.0176725	0	0.0453487	0.06961
ENSGALG00000025844	50.6687	23.0361	38.2561	46.1275	46.0089
ENSGALG00000005147	49.2944	48.9504	44.3347	48.0407	55.4581
ENSGALG00000001880	172.633	22.3463	10.5747	7.0597	14.2383
ENSGALG00000004358	0.209671	0	0	0.052151	0
ENSGALG00000028643	19.1624	16.677	17.2348	15.7926	13.4079
ENSGALG00000004410	72.371	78.7778	86.5223	101.81	91.2405
ENSGALG00000008254	17.2548	17.029	22.4085	19.7259	20.247
ENSGALG00000008625	17.2617	17.3805	21.3545	20.4725	17.9118
ENSGALG00000014378	0.12871	0.209332	0.336373	0.389373	0.19203
ENSGALG00000014378	13.2659	14.9144	12.8211	15.0605	14.1871
ENSGALG00000004179	8.82651	8.27511	11.1027	10.9832	10.8223
ENSGALG00000003826	13.1347	15.0985	18.8587	18.0186	19.0189
ENSGALG00000016083	2.50333	2.21652	1.11501	2.27533	2.40444
ENSGALG00000003196	7.58459	29.9833	35.8434	62.5587	73.2725
ENSGALG00000010372	39.0953	40.0014	47.7947	38.37	41.6217
ENSGALG00000009802	16.6422	20.3345	21.9319	17.6793	21.3117
ENSGALG00000016330	13.511	17.0105	17.1824	12.8799	15.1521
ENSGALG00000026890	75.471	92.74	97.6604	122.081	125.441
ENSGALG00000004290	2.21282	1.08252	1.58241	1.22782	3.26987
ENSGALG00000000927	4.76672	9.96792	15.4293	10.624	10.1127
ENSGALG00000010978	0.476241	0.662648	0.53956	0.619958	0.597641
ENSGALG00000000619	22.536	24.4461	43.512	31.4459	8.33479
ENSGALG00000017191	0.620028	1.54568	3.70227	1.17261	0.815291
ENSGALG00000003179	0	0	0.074431	0	0
ENSGALG00000007252	7.38574	4.79551	5.40136	4.63076	6.02638
ENSGALG00000014958	0.542235	0.534491	0.660508	0.670428	0.729701
ENSGALG00000008996	0.0227778	0.102207	0.149296	0.137126	0.0857761
ENSGALG00000003105	0	0.0529785	0	0.0654761	0.0622095
ENSGALG00000001467	40.8843	38.4023	41.7663	33.5441	43.5079
ENSGALG00000012964	34.34	27.7152	38.8812	36.5351	37.31
ENSGALG00000001099	4.04341	2.27078	3.5066	2.71586	2.79553
ENSGALG00000001099	24.5714	23.942	23.0753	18.1324	19.7651
ENSGALG00000009394	23.828	20.0321	24.2281	12.6493	17.3898
ENSGALG00000007815	0.0778331	0.211245	0.0802199	0.081126	0.232814
ENSGALG00000002143	25.5154	25.3305	33.2284	26.2878	28.3008
ENSGALG00000024040	6.44621	6.194	5.55713	5.82338	6.79699
ENSGALG00000010804	29.0203	34.6602	31.5143	29.0584	29.2406
ENSGALG00000013511	3.2363	3.49032	3.68162	4.67715	4.23018
ENSGALG00000013511	17.544	15.4412	13.5927	16.606	13.5875
ENSGALG00000016850	33.4163	40.5623	39.1931	52.3221	45.7947
ENSGALG00000006222	55.6131	53.8919	60.5131	51.3759	50.2752
ENSGALG00000008399	8.49599	8.48705	9.46771	8.25385	9.17658
ENSGALG00000026000	16.5665	17.0491	14.726	9.52411	11.863
ENSGALG00000011311	40.0951	40.6672	56.9255	46.2887	52.2707
ENSGALG00000008168	1.50369	0.764656	0.641694	0.782483	0.831263
ENSGALG00000008168	5.55287	4.6743	3.5049	3.84815	4.03821
ENSGALG00000011642	32.3631	32.2258	38.727	29.3296	33.4474
ENSGALG00000006491	0.799077	0.907021	36.3498	1.56714	1.08375
ENSGALG00000028250	0.494319	0.979479	0.765883	0.593865	0.107423
ENSGALG00000001235	0.213132	0.105369	0.172112	0.0848369	0.0513275
ENSGALG00000004671	2.82725	3.40238	4.04913	2.34868	2.47365
ENSGALG00000004671	7.54002	6.96647	6.32881	5.6673	7.0199
ENSGALG00000011226	26.3172	24.6319	25.5416	18.4184	25.7209
ENSGALG00000015034	1.87347	3.82069	6.09897	4.99643	6.47471
ENSGALG00000007539	1.05172	2.13699	70.6467	2.23128	1.33833
ENSGALG00000014945	7.51024	4.25445	1.8998	2.53454	3.35654
ENSGALG00000027521	0.879699	0.871139	1.18603	1.62835	1.52279
ENSGALG00000015578	0	0.0365551	0	0.111848	0.0869812
ENSGALG00000008268	0	0	0	0	0
ENSGALG00000007389	5.92728	6.09289	6.86268	8.23865	7.93491
ENSGALG00000017250	0.306096	0.504445	0.51966	0.321397	0.673804
ENSGALG00000007996	12.3756	12.8794	14.6031	14.2542	15.1084
ENSGALG00000013904	32.3184	41.4583	31.7352	31.3443	32.6265
ENSGALG00000017210	12.7735	11.5984	13.6701	13.5625	16.0924
ENSGALG00000011831	41.771	42.6168	33.4605	31.0083	38.0324
ENSGALG00000012299	23.6403	24.2609	30.8531	28.1522	24.9706
ENSGALG00000014717	0.0355507	0.206603	0.0771074	0.0841633	0.198943
ENSGALG00000007624	0.101597	0.308183	0	0.42273	0.0961876
ENSGALG00000015768	1.00725	1.09896	0.830671	0.684033	0.807023
ENSGALG00000011376	7.7029	5.4821	8.59623	7.71713	9.51669
ENSGALG00000002723	35.7024	36.3354	44.8491	33.2258	30.6429
ENSGALG00000011549	9.35156	6.23311	4.96743	4.65007	3.46867
ENSGALG00000000643	11.5141	12.7914	16.4127	13.0326	16.3204
ENSGALG00000002442	0.170718	0.564003	0.178714	0.15944	0.450895
ENSGALG00000013196	8.12487	9.74742	7.65484	9.17168	9.23423
ENSGALG00000011332	11.0392	14.0619	15.0287	15.6155	15.9798
ENSGALG00000012104	14.6436	4.75293	6.56475	8.92078	5.61086
ENSGALG00000011513	39.66	44.6093	39.5341	31.8558	30.4474
ENSGALG00000007617	11.3701	8.336	10.6262	10.0237	10.6613
ENSGALG00000017271	0.582625	0.593382	0.814664	1.32749	1.15533
ENSGALG00000013311	1.88013	0.706326	0.516957	0.386063	0.720388
ENSGALG00000013311	3.78779	0.559812	0.871664	0.6464	0.719679
ENSGALG00000011614	0	0.0227449	0	0	0.0436558
ENSGALG00000003748	264.34	191.082	175.145	125.416	177.232
ENSGALG00000009638	153.355	186.424	116.502	128.225	97.0185
ENSGALG00000004280	0.381675	0.171101	0.0737059	0.112612	0.266339
ENSGALG00000001580	116.626	115.196	143.645	132.646	99.7729
ENSGALG00000013464	147.544	153.838	158.287	145.034	148.084
ENSGALG00000027501	49.4305	65.2902	55.8728	57.6783	76.7434
ENSGALG00000000098	18.6311	13.2588	15.8139	24.2559	30.6606
ENSGALG00000010892	87.2688	86.9572	96.7526	111.075	158.435
ENSGALG00000005969	16.9666	11.5827	12.7235	15.0822	21.7023
ENSGALG00000009573	0	0.116077	0	0	0.166725
ENSGALG00000002664	139.046	217.751	158.866	150.111	163.442
ENSGALG00000016360	0.980529	0.92439	0.84678	0.24455	0.858884
ENSGALG00000016360	0.414926	0.121021	0.407808	0.143781	0.138997
ENSGALG00000015148	1017.38	1484.37	1690.48	2997.19	2146
ENSGALG00000008216	298.162	319.7	392.932	405.168	323.367
ENSGALG00000011885	1897.59	993.406	649.879	630.82	762.437
ENSGALG00000004357	151.744	135.336	116.102	123.701	111.257
ENSGALG00000004357	134.097	108.338	89.7736	89.889	79.0677
ENSGALG00000005299	208.19	223.834	248.348	254.746	222.295
ENSGALG00000012097	13.513	5.72285	3.25545	3.11486	3.40136
ENSGALG00000028939	2.01717	1.84994	1.30387	1.38511	1.41209
ENSGALG00000008185	4.09228	20.2296	27.8035	15.1288	12.2578
ENSGALG00000020876	0.724099	2.21329	2.38597	2.56545	3.11617
ENSGALG00000028807	10.6546	12.5594	11.3268	9.41174	10.7645
ENSGALG00000008138	23.5068	22.1729	28.8397	26.55	27.6658
ENSGALG00000000848	68.5298	69.4129	79.3305	73.603	80.5374
ENSGALG00000003959	36.3226	43.148	50.3367	47.2078	46.2525
ENSGALG00000016551	52.1276	46.0798	46.7235	52.3215	48.5523
ENSGALG00000005171	0.936356	0.459011	2.15987	1.09847	1.02863
ENSGALG00000006799	80.4355	76.2309	89.6925	82.37	76.0529
ENSGALG00000002140	70.8752	51.8279	64.2643	56.4007	63.6854
ENSGALG00000008432	300.026	299.871	323.039	355.837	358.673
ENSGALG00000004390	30.8969	23.6471	25.5944	29.182	25.2026
ENSGALG00000002136	2.32303	1.89539	1.8525	1.809	2.28596
ENSGALG00000000996	66.2228	64.8211	72.0258	60.1184	70.1242
ENSGALG00000005070	94.7672	91.3868	101.452	108.752	109.814
ENSGALG00000003659	38.0484	43.309	41.9648	49.6895	52.5463
ENSGALG00000002341	62.4986	61.1233	53.9125	54.2453	48.1854
ENSGALG00000008291	22.8094	28.2716	21.2218	21.0206	16.7117
ENSGALG00000021654	15.0445	18.7359	17.5138	17.2692	15.9235
ENSGALG00000004776	16.259	17.349	15.8984	12.5217	13.1743
ENSGALG00000009936	10.6018	9.27371	11.873	11.6533	10.0518
ENSGALG00000012101	15.3498	13.2887	16.1006	15.4421	15.6844
ENSGALG00000004471	18.329	20.1435	21.8153	22.5537	21.9127
ENSGALG00000011531	7.6515	7.46819	7.25627	6.41872	6.57441
ENSGALG00000015111	7.84158	6.22543	5.21629	4.52006	4.84771
ENSGALG00000003930	1.91994	1.32495	1.08283	0.984555	1.01619
ENSGALG00000000740	18.1511	16.2128	15.0264	16.756	17.3155
ENSGALG00000029159	31.5818	34.331	30.1815	29.7018	32.4042
ENSGALG00000007579	9.3991	9.28054	9.02376	9.97315	10.509
ENSGALG00000014262	52.6542	60.7133	56.3897	43.6146	55.4242
ENSGALG00000001132	0.283161	0.158817	0.185491	0.209078	0.208582
ENSGALG00000027821	0.56228	0.272881	0.256686	0.354312	0.21066
ENSGALG00000000220	10.1285	6.89194	7.62767	8.81593	8.62746
ENSGALG00000000894	7.49075	7.42094	7.19782	7.00516	5.27716
ENSGALG00000002784	33.1834	33.5682	36.6376	34.5859	39.2396
ENSGALG00000028838	42.9166	42.8771	45.9184	48.448	42.3718
ENSGALG00000007977	81.4072	96.6029	114.026	92.9906	96.2819
ENSGALG00000007829	9.8086	10.1877	11.1238	13.5116	14.5068
ENSGALG00000024481	15.972	6.94292	7.66962	10.2607	7.88047
ENSGALG00000008745	8.19941	9.45094	8.72397	9.31315	9.69965
ENSGALG00000004841	85.0302	33.1434	26.8456	53.8297	58.6849
ENSGALG00000001250	236.504	372.436	258.172	210.781	225.406
ENSGALG00000001250	139.428	128.165	116.565	121.042	187.437
ENSGALG00000007114	1503.37	13014.1	23829.9	38129.9	23276
ENSGALG00000014368	3.65112	5.276	3.44063	5.91739	4.31736
ENSGALG00000007109	2.32184	3.2565	3.54282	3.07301	2.79817
ENSGALG00000016491	1.87876	2.00745	1.98408	2.66677	1.76016
ENSGALG00000003226	16.0745	11.5726	21.8227	36.9571	5.46827
ENSGALG00000020926	0	0.0564744	0	0	0
ENSGALG00000006995	7.81298	8.21746	4.73853	5.94451	6.52272
ENSGALG00000003957	2.51928	2.72772	2.66494	4.09004	2.36869
ENSGALG00000011784	111.901	30.0391	36.8262	19.7828	17.5222
ENSGALG00000016347	29.0197	28.9246	43.0146	49.3427	40.8744
ENSGALG00000006978	31.8	29.1125	31.6077	25.5765	31.393
ENSGALG00000011526	18.9229	16.9811	22.0738	26.762	16.9746
ENSGALG00000015134	0	0	0	0	0
ENSGALG00000015770	612.477	563.853	487.279	464.929	548.973
ENSGALG00000015770	6.33604	9.37457	6.82629	5.0967	2.30749
ENSGALG00000005314	25.5779	24.4044	27.3431	23.3518	24.8971
ENSGALG00000005527	15.6784	14.935	16.767	10.6386	11.7955
ENSGALG00000027272	30.7811	45.099	35.3371	43.6553	39.1352
ENSGALG00000001954	24.0418	15.7797	14.2409	23.452	20.3311
ENSGALG00000025924	0.956489	0.713818	0.889028	0.480518	0.181519
ENSGALG00000001614	1.49989	0.868385	0.518189	0.654799	0.386449
ENSGALG00000006436	0.674218	0.129487	0.197398	0.479254	0.36147
ENSGALG00000005209	274.854	305.919	286.614	237.239	433.85
ENSGALG00000002452	86.7443	99.857	102.117	117.608	128.534
ENSGALG00000015128	0.164462	0.430087	1.9377	0.779785	0.336569
ENSGALG00000005988	0	0	0	0.0569618	0.116334
ENSGALG00000004261	1.63557	3.02392	6.28175	4.85035	5.75266
ENSGALG00000009838	11.85	10.9347	14.8818	12.1404	12.0604
ENSGALG00000004596	24.8352	38.4879	24.7852	25.757	32.4556
ENSGALG00000014343	2.56239	2.76124	2.93743	2.8038	3.23092
ENSGALG00000002562	75.4396	76.7716	90.4663	72.3637	98.1785
ENSGALG00000016154	0	0	0	0.0596329	0
ENSGALG00000007430	146.137	148.586	183.104	157.113	146.454
ENSGALG00000010866	0.0811255	0.122459	0.0433672	0.0342849	0.0603601
ENSGALG00000010270	14.5635	12.7411	15.4931	15.9672	19.7432
ENSGALG00000005393	452.745	482.005	529.187	502.628	450.752
ENSGALG00000005622	259.244	215.83	262.654	240.69	216.236
ENSGALG00000026944	83.2906	79.0768	110.799	101.086	94.6832
ENSGALG00000005781	21.0785	25.5676	29.0292	23.4164	23.2672
ENSGALG00000008247	38.2717	45.5846	49.9009	46.568	48.1486
ENSGALG00000014140	41.4537	42.5531	60.3479	40.0701	43.206
ENSGALG00000015553	21.1375	22.3404	23.4658	18.8904	22.4682
ENSGALG00000004663	12.4469	10.995	13.037	10.1992	11.5987
ENSGALG00000013846	0.284331	0.628953	0.392829	0.534927	0.482552
ENSGALG00000010105	22.4526	26.8206	24.2621	23.6582	22.8908
ENSGALG00000017337	44.9578	61.101	69.9034	59.5244	53.2192
ENSGALG00000006101	14.5193	18.6884	24.7699	24.5361	22.6742
ENSGALG00000009519	1.32882	1.18625	1.19456	1.74482	1.72261
ENSGALG00000016855	170.486	188.342	152.926	171.828	172.578
ENSGALG00000010031	9.16877	8.69265	10.1003	10.2085	8.70384
ENSGALG00000009731	1.06266	1.4393	1.11312	1.33769	0.774109
ENSGALG00000009731	4.84431	4.53742	3.67158	4.33816	4.72258
ENSGALG00000007254	31.6528	46.9984	68.9181	29.9996	37.9035
ENSGALG00000012421	5.55486	7.15033	4.73754	6.20319	3.34947
ENSGALG00000005962	74.7462	75.252	95.0088	79.069	83.1906
ENSGALG00000014013	44.9064	39.3125	42.5956	35.367	33.7971
ENSGALG00000007609	12.4014	3.69443	4.34957	6.54151	3.76105
ENSGALG00000017150	4.09125	7.35014	4.55491	3.49624	5.27611
ENSGALG00000007721	29.3119	31.1302	28.2416	28.2601	28.097
ENSGALG00000007721	4.41816	3.31334	1.91168	1.88716	2.70949
ENSGALG00000006137	3.5273	1.80743	2.68721	2.97329	2.74354
ENSGALG00000011124	42.0504	44.9943	44.6738	38.6638	27.9352
ENSGALG00000000132	33.3679	26.2921	21.5479	18.9496	13.3617
ENSGALG00000007380	69.4361	78.9459	74.5614	61.4395	62.7565
ENSGALG00000025745	39.2589	35.7279	37.0227	37.1291	43.4038
ENSGALG00000014758	26.4559	31.4446	36.7764	20.694	17.99
ENSGALG00000005683	2.44884	2.25287	3.53266	1.60404	2.4553
ENSGALG00000005683	33.1702	36.3082	37.9967	28.4581	33.5316
ENSGALG00000015077	103.675	88.0814	68.2645	49.7986	76.7329
ENSGALG00000001192	13.6478	9.35002	9.33021	8.9102	10.0509
ENSGALG00000007160	15.0474	23.5497	16.3319	28.8152	37.0086
ENSGALG00000003550	25.788	15.6151	12.5903	13.2881	21.8422
ENSGALG00000017196	18.3917	14.8038	22.4595	16.8317	15.4047
ENSGALG00000001311	2.26581	3.13288	1.89956	1.37439	1.26482
ENSGALG00000009992	25.5296	24.6352	27.674	22.5845	24.8062
ENSGALG00000016602	10.7848	12.7634	12.4897	10.9485	11.5594
ENSGALG00000019261	0.362609	1.25377	1.96108	1.16912	1.04185
ENSGALG00000008443	367.141	382.05	447.012	415.768	332.63
ENSGALG00000011738	89.9698	128.677	136.072	158.729	125.199
ENSGALG00000025911	7.42311	14.4445	19.4238	13.6115	10.441
ENSGALG00000016350	25.0901	24.3312	21.7102	16.0353	15.1764
ENSGALG00000000449	33.9651	27.074	25.0114	31.236	40.2786
ENSGALG00000006663	114.46	127.74	156.047	104.39	127.034
ENSGALG00000001058	15.4524	17.8464	21.8097	18.444	17.9598
ENSGALG00000017326	60.4674	39.044	33.4374	38.0518	41.1358
ENSGALG00000010352	2.43695	2.11088	2.37416	1.58709	1.52271
ENSGALG00000014923	10.6415	9.87014	7.41471	8.78181	10.128
ENSGALG00000013221	0.321117	0.168244	0.322058	0.0859348	0.194746
ENSGALG00000001255	3.18009	8.94253	10.0993	5.89007	7.03273
ENSGALG00000010577	0.0981094	0.064389	0.206012	0.0448321	0.163528
ENSGALG00000005481	13.413	16.3932	12.4883	14.6461	16.8442
ENSGALG00000002193	30.0508	53.1909	60.1959	39.8682	29.5757
ENSGALG00000017276	0.110296	0.2256	0.0528707	0.117536	0.0324724
ENSGALG00000006439	55.2651	69.107	64.8848	55.5789	105.445
ENSGALG00000016851	47.6615	46.2646	34.8461	27.7725	37.1063
ENSGALG00000007608	101.565	90.175	75.6318	82.7699	88.984
ENSGALG00000013683	32.0666	30.6076	30.3605	29.0862	33.9318
ENSGALG00000009665	10.3364	14.8701	8.76476	8.95693	10.2543
ENSGALG00000026231	23.1024	19.2549	23.0747	16.3972	11.8898
ENSGALG00000001376	18.4721	15.998	17.0166	12.3991	14.3214
ENSGALG00000012037	18.9961	22.939	18.8912	19.0127	19.1775
ENSGALG00000014327	13.5263	15.4088	13.7404	10.1361	13.3149
ENSGALG00000002991	13.0816	18.7338	24.2736	11.6057	13.1114
ENSGALG00000001901	101.401	111.928	122.57	119.99	113.705
ENSGALG00000006956	23.4735	23.7289	24.4659	19.8522	21.6052
ENSGALG00000006956	3.57734	3.77475	7.70517	3.53138	5.26485
ENSGALG00000003360	1.38453	1.61949	1.47598	2.12628	2.32439
ENSGALG00000022733	6.13899	2.42478	5.42527	6.61484	3.68329
ENSGALG00000006636	0.0554555	0	0.100952	0	0
ENSGALG00000015412	9.59326	13.1295	13.948	15.2498	14.2677
ENSGALG00000009542	1.23826	1.7102	2.25363	1.14722	2.82791
ENSGALG00000014911	130.852	87.3686	52.4737	39.0903	48.2567
ENSGALG00000007198	6.71529	7.07328	8.21613	6.87216	3.79509
ENSGALG00000011651	133.158	132.729	150.982	137.433	100.194
ENSGALG00000025933	16.6839	14.1197	14.6887	19.4307	18.0994
ENSGALG00000008049	25.666	18.9238	24.7447	22.0297	23.5598
ENSGALG00000027757	53.8275	58.8111	53.7817	45.0762	44.084
ENSGALG00000021021	21.039	31.1176	74.9016	35.1388	72.646
ENSGALG00000012509	26.5215	28.7546	40.1248	34.3386	34.8178
ENSGALG00000008557	49.4887	59.8271	82.8794	61.6816	40.4538
ENSGALG00000019215	6.14198	3.82199	3.88588	6.15932	6.04569
ENSGALG00000006780	112.667	119.213	102.006	144.044	144.145
ENSGALG00000003682	54.4056	61.1819	69.3446	58.6144	65.397
ENSGALG00000017436	326.658	352.748	204.846	168.993	164.322
ENSGALG00000000606	62.0298	76.5697	97.4931	86.1131	75.3597
ENSGALG00000026653	18.0472	20.6673	17.3586	18.0839	14.0991
ENSGALG00000000062	26.3367	27.2928	31.466	31.9731	35.4183
ENSGALG00000015289	0.785054	0.735698	0.553693	0.917395	0.7109
ENSGALG00000007864	0.636351	1.15092	0.307233	0.490303	0.417208
ENSGALG00000007417	0.0801135	0.0172177	0	0.0169507	0
ENSGALG00000003024	43.1391	48.3614	60.3709	61.1696	62.3304
ENSGALG00000007961	15.2022	18.7927	16.2973	19.154	19.9608
ENSGALG00000001179	33.2701	33.4286	33.0201	33.0515	36.2314
ENSGALG00000007691	5.26568	4.81359	7.11084	5.74707	5.72077
ENSGALG00000026322	13.5371	11.4093	14.5723	11.3653	10.6654
ENSGALG00000006445	9.74963	6.27144	6.83111	6.28465	5.91865
ENSGALG00000000751	103.153	103.541	98.9215	100.867	104.543
ENSGALG00000014096	20.4363	45.7999	24.7446	17.3037	19.0591
ENSGALG00000004693	129.531	116.438	139.812	131.988	110.342
ENSGALG00000022490	80.1407	97.2353	133.202	126.461	97.5333
ENSGALG00000003820	129.631	151.435	159.984	158.624	161.123
ENSGALG00000006691	218.019	231.726	252.903	278.652	223.047
ENSGALG00000020927	281.815	266.811	336.029	306.984	272.824
ENSGALG00000001014	10.4848	18.4738	27.1666	26.7736	25.7796
ENSGALG00000017370	125.095	128.736	167.582	121.414	136.418
ENSGALG00000012046	13.7402	11.2356	9.11928	10.7041	11.1145
ENSGALG00000004251	16.4573	15.5979	17.2348	15.0963	17.7025
ENSGALG00000008475	12.5256	15.0699	16.5682	17.0159	12.4769
ENSGALG00000003527	96.3471	79.7283	89.4444	65.6182	41.194
ENSGALG00000025915	27.7247	18.5485	12.5365	15.3204	20.9813
ENSGALG00000007012	19.546	30.4516	28.5019	28.1186	29.7486
ENSGALG00000009746	24.4429	24.2921	22.3549	27.5929	30.529
ENSGALG00000004438	14.4452	21.9547	12.7476	17.0173	14.7965
ENSGALG00000004193	9.48099	6.29177	4.63912	4.12019	5.66974
ENSGALG00000016636	15.7044	21.1137	23.0413	28.4266	22.6276
ENSGALG00000005616	8.88535	2.04611	3.40262	3.50977	8.2823
ENSGALG00000012019	8.65621	8.00679	11.6428	9.78595	8.29261
ENSGALG00000014672	16.937	19.4027	10.6205	16.3397	10.9881
ENSGALG00000006443	0.597239	0.743706	1.2282	0.704484	0.541385
ENSGALG00000012603	0.71844	1.15813	0.967969	1.17398	2.01446
ENSGALG00000011742	0.351224	0.923439	0.524933	0.850292	0.613738
ENSGALG00000028491	0.238905	1.06722	0.134318	0.432517	0.807357
ENSGALG00000027166	0.107278	0.182323	0.201129	0.17997	0.112884
ENSGALG00000011155	9.29739	11.6468	10.9518	12.5858	13.0313
ENSGALG00000002040	16.8784	10.3643	10.982	10.213	9.5706
ENSGALG00000025770	0.305658	0.184352	0.0902208	0.346789	0.437041
ENSGALG00000008133	56.3789	50.2806	46.4895	47.3319	41.8495
ENSGALG00000026364	45.5605	76.7401	55.5408	53.3504	60.4815
ENSGALG00000016302	9.10053	7.30409	7.464	7.19833	6.78786
ENSGALG00000016419	8.77319	6.42858	8.09873	5.03336	7.57643
ENSGALG00000029131	71.8638	51.6107	50.7162	72.5404	83.496
ENSGALG00000013343	0.646603	0.0879118	0.120766	0.370211	0.0491448
ENSGALG00000016562	0.193316	0.0575075	0.284705	0.383417	0
ENSGALG00000007594	1.04048	0.667741	1.04505	1.71986	0.502815
ENSGALG00000008401	12.9782	12.8312	7.58154	12.3312	12.6863
ENSGALG00000005537	0.421527	0.182802	0.327367	0.435659	0.103006
ENSGALG00000008814	0.0564159	0.0327748	0.424179	0.174998	0.0291337
ENSGALG00000003994	0.146568	0.0591659	0.212028	0.025106	0
ENSGALG00000004272	30.3223	25.6984	37.0534	28.9288	29.4864
ENSGALG00000010881	0.26601	0.366225	0.29257	0.475328	0.0958553
ENSGALG00000008176	1.54966	1.24621	1.33131	1.40728	1.70559
ENSGALG00000008176	5.44509	5.90984	4.68063	5.78428	5.23083
ENSGALG00000009691	0.0657015	0.0715794	0.175699	0.0830824	0.105401
ENSGALG00000010837	18.1508	15.7277	19.5636	14.0116	11.9595
ENSGALG00000004378	13.8465	16.7425	18.6564	18.1413	19.1952
ENSGALG00000007115	7.35636	5.40291	6.35223	5.22367	6.30881
ENSGALG00000016563	8.79979	5.5594	5.83113	8.1206	6.59092
ENSGALG00000026019	28.661	28.1573	32.405	33.3534	28.4003
ENSGALG00000008059	20.9114	22.0919	25.6715	21.9354	19.8901
ENSGALG00000015465	6.52177	6.81771	8.19692	6.83705	8.23757
ENSGALG00000023607	5.28737	3.51637	2.96734	4.20086	3.98891
ENSGALG00000019304	0	0.166438	0.207264	0.163857	0
ENSGALG00000014887	19.2392	21.6894	26.405	20.7335	20.5249
ENSGALG00000014638	41.5976	45.4904	53.5588	39.94	46.0899
ENSGALG00000003233	28.1511	35.1418	39.4333	34.0881	36.2541
ENSGALG00000019824	0.142408	0.0933785	0.121959	0.142856	0
ENSGALG00000011250	8.40731	6.24709	3.57586	2.37986	2.10656
ENSGALG00000009366	0.0537903	0.0463022	0.0463077	0	0
ENSGALG00000021455	0.284261	0.0838331	0.218984	0.293161	0.469226
ENSGALG00000021455	0.241857	0	0.202262	0.24233	0.309216
ENSGALG00000002558	2.42381	1.98025	3.90009	2.24172	2.02474
ENSGALG00000016685	0	0.0457383	0.377134	0.101048	0
ENSGALG00000016689	5.35786	5.02337	3.93547	4.63428	5.18732
ENSGALG00000009748	18.9994	21.5526	38.508	30.4057	33.4762
ENSGALG00000002402	13.2887	17.2429	19.2065	21.1283	25.1145
ENSGALG00000004669	5.21232	4.77699	3.89189	4.36524	2.68058
ENSGALG00000011572	13.0242	18.1936	12.9431	11.8827	10.6251
ENSGALG00000015479	99.2488	67.1903	54.4611	48.3903	62.5541
ENSGALG00000023396	26.1868	20.7904	23.0669	21.5259	19.0677
ENSGALG00000002338	7.98419	2.06838	2.14184	3.60798	2.8114
ENSGALG00000004722	308.878	379.364	125.318	85.3874	74.5168
ENSGALG00000013953	36.3363	14.5542	10.0095	8.33236	8.76369
ENSGALG00000002889	17.4252	15.0193	15.8208	17.5321	16.0739
ENSGALG00000015949	9.9489	11.1131	7.60534	8.162	9.36292
ENSGALG00000023689	159.006	136.695	220.389	200.939	190.173
ENSGALG00000011595	2.2492	2.7539	2.07983	2.75124	2.81125
ENSGALG00000004472	0.143826	0.0622389	0.0562457	0.0746945	0.0783321
ENSGALG00000007038	1.28021	1.10117	0.715126	0.643213	1.66543
ENSGALG00000014083	75.322	75.6374	95.01	89.7605	96.4736
ENSGALG00000006612	16.1541	15.2238	16.8194	12.4828	12.2316
ENSGALG00000016531	18.9183	22.1565	23.7627	18.1333	20.7425
ENSGALG00000016531	7.22174	7.32541	6.0883	5.68409	7.3022
ENSGALG00000016531	0.624477	1.3317	1.50453	1.52223	1.31061
ENSGALG00000015196	7.75794	4.41901	5.4702	3.37877	3.14696
ENSGALG00000003652	25.275	31.4047	39.2891	34.2946	30.7309
ENSGALG00000016373	10.3435	8.48844	9.98002	12.8739	11.9089
ENSGALG00000016496	10.3133	12.5512	12.9724	10.5701	11.019
ENSGALG00000003294	9.40458	5.51242	2.76306	4.67537	3.18961
ENSGALG00000001812	0.412425	0.220805	0.34072	0.516386	0.496443
ENSGALG00000009502	3.27786	1.5964	2.93325	3.1769	1.50128
ENSGALG00000009502	28.9366	26.7983	29.2299	28.6126	32.3182
ENSGALG00000009287	2.87284	2.03799	3.73579	3.69791	2.98467
ENSGALG00000009287	31.2245	35.4448	37.4991	32.0928	34.6331
ENSGALG00000025887	35.0859	9.15787	32.9265	7.9985	3.95722
ENSGALG00000012135	388.713	422.899	709.098	574.983	444.368
ENSGALG00000002658	33.1149	36.4298	36.6687	31.9043	38.9234
ENSGALG00000011814	17.4472	16.2236	14.6634	15.5903	18.8489
ENSGALG00000011814	0.403736	0.112793	0.261906	0.261427	0.173515
ENSGALG00000027714	10.1931	9.36088	5.46619	8.32465	8.17229
ENSGALG00000002345	22.6563	25.5093	31.8125	36.9139	35.4015
ENSGALG00000008347	81.3498	167.44	79.9827	58.9529	55.2408
ENSGALG00000012148	8.01552	8.97548	9.46385	7.46261	7.85271
ENSGALG00000001619	21.3472	25.6241	28.3552	26.2178	29.2344
ENSGALG00000011085	12.726	13.1583	14.5943	12.2039	14.1253
ENSGALG00000015204	13.1316	13.8219	15.865	16.941	16.0161
ENSGALG00000008282	32.954	34.4863	38.7697	30.9035	35.3957
ENSGALG00000006298	48.8495	45.6672	49.5315	46.5211	48.5919
ENSGALG00000010985	13.6275	14.5484	12.7983	14.5197	13.8493
ENSGALG00000015387	31.9677	31.2594	25.017	31.9497	33.2495
ENSGALG00000015387	1.1886	0.78125	0.57027	0.587542	0.373673
ENSGALG00000004932	15.1701	16.2304	16.9542	13.9551	14.5839
ENSGALG00000011649	41.8112	40.5312	50.0348	43.7391	44.7923
ENSGALG00000004234	19.2688	17.6834	10.8855	9.94013	12.5222
ENSGALG00000012339	82.0871	95.4138	74.3457	73.1697	65.5544
ENSGALG00000008515	62.0738	58.2439	51.1029	60.6546	74.2262
ENSGALG00000017159	6.9803	6.4398	6.34819	5.92542	6.4328
ENSGALG00000013486	7.74536	8.42217	7.88891	6.45086	7.10326
ENSGALG00000014554	61.2165	41.2529	39.7935	34.0221	37.9757
ENSGALG00000003931	0.192878	0	0	0	0.280886
ENSGALG00000004176	285.808	299.47	285.333	344.133	314.564
ENSGALG00000016746	5.99363	10.6798	17.7032	9.74877	13.1887
ENSGALG00000001662	0.104428	0.127637	0.170831	0.350347	0.234653
ENSGALG00000014192	5.32818	4.59807	4.28265	4.62942	5.82747
ENSGALG00000016835	10.111	9.3246	10.3573	7.09111	8.17483
ENSGALG00000008839	38.2431	36.4803	41.2917	34.941	38.713
ENSGALG00000006623	38.663	34.481	46.8155	42.0333	51.4292
ENSGALG00000006469	0.395811	0.185309	0.434791	0.215869	0.128003
ENSGALG00000003774	34.0959	49.5912	43.6598	49.9999	46.9141
ENSGALG00000007075	14.3707	15.4991	23.8444	15.9232	13.9437
ENSGALG00000020827	0.409863	0.611489	0.297881	0.17301	0.260524
ENSGALG00000007179	0	0.0290223	0.148603	0.0660056	0.615991
ENSGALG00000015003	294.978	501.775	568.828	412.858	478.85
ENSGALG00000015233	135.159	326.886	340.514	248.211	159.466
ENSGALG00000015233	86.7903	226.004	175.518	173.103	93.894
ENSGALG00000002764	153.574	164.791	193.357	187.699	234.952
ENSGALG00000008593	11.9545	14.2543	18.9534	16.0534	21.4846
ENSGALG00000001564	22.4831	27.5469	38.7978	30.2818	32.1297
ENSGALG00000011258	2.55502	3.32892	4.05924	3.08877	3.0849
ENSGALG00000011258	7.41815	5.34911	6.98376	4.81387	6.47023
ENSGALG00000004829	18.4712	10.0485	6.57347	7.47863	6.48808
ENSGALG00000003601	132.959	121.795	112.368	74.3301	106.522
ENSGALG00000011580	73.495	70.9781	82.587	70.1219	86.124
ENSGALG00000005576	1.83223	2.22387	2.01826	2.5159	1.69723
ENSGALG00000016822	0	0.0391246	0	0	0.0411487
ENSGALG00000014644	780.592	601.692	658.866	751.871	692.782
ENSGALG00000006753	331.906	326.944	346.698	373.725	337.377
ENSGALG00000001452	182.51	174.161	196.666	216.266	196.121
ENSGALG00000009286	501.798	415.806	548.139	562.988	530.703
ENSGALG00000007926	183.714	190.932	235.244	254.088	219.632
ENSGALG00000004439	13.0067	18.062	12.5589	15.1328	14.5207
ENSGALG00000015751	258.295	214.14	251.329	292.636	288.496
ENSGALG00000012287	6.84651	6.20069	4.38292	4.90218	4.87972
ENSGALG00000018368	25801.7	20387.7	16055.8	18610	24121.2
ENSGALG00000008836	72.222	110.922	105.925	89.5568	76.0067
ENSGALG00000015618	0.163868	0.199722	0.174193	0.575968	0.046596
ENSGALG00000016241	71.3589	113.859	113.101	114.038	106.343
ENSGALG00000016241	1.56074	1.06073	1.92662	1.16371	0.889777
ENSGALG00000003256	94.5387	124.575	123.356	102.226	112.84
ENSGALG00000003194	26.6423	32.8112	40.2319	35.081	33.1977
ENSGALG00000010091	43.3424	60.8866	82.9991	90.3208	83.5268
ENSGALG00000009229	273.855	303.564	374.852	412.282	470.793
ENSGALG00000015868	0.522043	2.14955	3.80767	5.78192	4.99963
ENSGALG00000027578	277.741	327.864	348.974	391.495	394.098
ENSGALG00000020754	13.9133	17.0507	16.684	19.3615	20.0579
ENSGALG00000014800	3.5657	2.30906	2.81414	2.86173	2.60309
ENSGALG00000014800	36.7325	46.0418	61.0467	46.5169	56.7621
ENSGALG00000016066	36.6708	48.4125	48.0935	46.2377	43.525
ENSGALG00000016446	2.22214	2.96944	3.76588	2.60825	3.77272
ENSGALG00000009570	85.3311	98.048	128.642	133.65	131.294
ENSGALG00000013036	64.2444	73.0954	95.7794	85.7925	74.3705
ENSGALG00000007190	161.629	182.505	226.104	227.185	203.701
ENSGALG00000002207	0.144659	0.229645	0	0.119168	0.133682
ENSGALG00000013621	20.4133	26.7544	30.7362	29.9052	28.6303
ENSGALG00000007902	22.1648	18.8835	16.9234	14.4402	16.9368
ENSGALG00000017021	0.161412	0.120436	0.110845	0.14036	0.0966856
ENSGALG00000021717	18583.5	14368.2	10982.5	12715.7	17406.2
ENSGALG00000014236	29.6287	33.5837	32.8125	17.765	41.2168
ENSGALG00000017106	0.431833	0.192861	0.163585	0.175866	0.251304
ENSGALG00000003253	0.116638	0.0928284	0.0469613	0.0602186	0.0489348
ENSGALG00000002702	92.5131	84.5313	75.4367	64.1914	66.8058
ENSGALG00000001084	6.7469	10.5506	12.4002	10.5446	7.32147
ENSGALG00000007912	2.44388	1.37828	2.4264	1.69786	1.92012
ENSGALG00000012656	11.4602	11.7936	12.4672	9.44415	10.7556
ENSGALG00000010444	9.94186	11.6903	8.43057	10.9554	12.1436
ENSGALG00000004926	9.37049	8.56032	10.764	13.4304	14.1376
ENSGALG00000002663	4.57675	3.8241	3.10192	3.96911	3.46391
ENSGALG00000004670	15.5	15.2504	15.1628	12.6624	12.7553
ENSGALG00000016034	99.2504	131.774	132.854	107.939	158.769
ENSGALG00000009152	7.49943	5.98781	5.84953	5.82939	4.85687
ENSGALG00000007843	20.7744	14.5161	19.2179	15.8322	17.3281
ENSGALG00000014234	5.88053	4.788	5.57413	6.36113	7.27076
ENSGALG00000012709	16.7381	15.9118	15.6166	10.0255	13.3022
ENSGALG00000028253	36.1695	35.384	33.5393	29.2564	32.0482
ENSGALG00000004625	38.0551	35.3924	43.592	34.6762	38.1055
ENSGALG00000010766	46.86	58.3955	46.7886	34.9598	33.9291
ENSGALG00000007302	18.0425	17.9042	15.6579	16.8754	14.6866
ENSGALG00000008115	17.4321	18.2526	16.4453	15.2385	17.8089
ENSGALG00000021843	69.8254	62.4853	43.6371	46.7766	59.0605
ENSGALG00000021843	5.37061	3.88533	3.85863	2.36539	5.45779
ENSGALG00000007768	9.0018	4.06262	5.95858	7.07105	5.72918
ENSGALG00000001555	38.3156	41.5539	47.3661	58.9973	53.7006
ENSGALG00000001153	2.71799	1.99792	2.58763	1.48296	1.91022
ENSGALG00000009642	26.4485	27.0258	28.6484	26.8819	21.2423
ENSGALG00000009303	3.81782	1.49012	3.44108	1.96386	3.24825
ENSGALG00000009303	27.5024	22.1834	34.1681	18.7159	25.0156
ENSGALG00000009303	6.37704	4.17035	20.7095	3.82785	2.96531
ENSGALG00000012205	14.4631	21.2424	21.1846	15.7998	15.341
ENSGALG00000014117	0.253009	0.520701	0.403329	0.527148	0.304902
ENSGALG00000009497	0.49617	0.451322	0.86244	2.09723	1.86258
ENSGALG00000028039	0	0.805981	0	0	0
ENSGALG00000000788	0.0535353	0.167562	0.0362459	0	0.0919202
ENSGALG00000004173	0.300064	0.181814	0.374012	0.202441	0.0803203
ENSGALG00000027391	0.887448	0.591908	0.600464	0.66528	0.579738
ENSGALG00000007480	13.8267	13.9782	15.1537	12.9063	13.1845
ENSGALG00000004021	7.62984	9.48838	8.27248	7.2066	8.92806
ENSGALG00000011428	29.7759	32.5606	37.8111	40.9328	42.9445
ENSGALG00000016056	270.026	185.552	185.048	171.317	304.719
ENSGALG00000003614	68.3941	51.3302	34.4665	25.7698	33.0887
ENSGALG00000000123	0.254238	0.150315	1.02416	0.599925	0.109737
ENSGALG00000024357	10.003	3.7653	4.60141	2.47833	4.8417
ENSGALG00000024357	23.3159	13.0199	6.77753	6.40039	4.33021
ENSGALG00000024357	197.378	103.205	80.4846	63.0512	78.6446
ENSGALG00000002160	421.345	537.449	575.929	720.046	1018.24
ENSGALG00000009539	21.1289	26.3433	17.4109	10.6122	15.0009
ENSGALG00000013952	10.4129	11.2353	13.2567	16.1651	17.1147
ENSGALG00000010931	0.728471	1.21455	1.07301	1.06746	0.87944
ENSGALG00000002477	0	0	0	0	0.0640493
ENSGALG00000016128	0.1951	0.209624	0.0599265	0.138635	0.0692564
ENSGALG00000001859	7.36535	9.16304	6.96896	6.16438	6.78758
ENSGALG00000001611	1.88709	1.75746	2.25031	1.79715	1.11947
ENSGALG00000015952	0.136276	0.0524846	0	0.0514588	0.0526191
ENSGALG00000017076	55.8891	64.6896	54.0159	76.8766	67.1651
ENSGALG00000008930	4.47683	6.37512	8.36367	5.99376	5.05995
ENSGALG00000028803	4.44342	4.49941	8.13713	4.42395	3.4041
ENSGALG00000008758	0.231201	0	0	0.0557466	0.198125
ENSGALG00000007701	0.623662	0.532024	2.31449	1.74311	1.24054
ENSGALG00000021345	62.317	41.6231	39.9946	47.2144	82.2973
ENSGALG00000001433	8.79035	6.21801	4.35611	4.86166	5.93067
ENSGALG00000024259	27.9892	31.2254	45.202	45.9184	42.7879
ENSGALG00000012988	1.649	3.74389	2.65384	2.79452	3.82879
ENSGALG00000004250	6.37383	2.67732	8.16448	3.95995	2.8217
ENSGALG00000010094	106.746	100.756	136.865	112.57	97.6829
ENSGALG00000022891	8.16376	9.1643	7.86903	8.69771	7.94202
ENSGALG00000015069	17.7149	14.2514	16.088	18.4185	19.8276
ENSGALG00000008056	13.246	13.2478	21.0177	14.0164	13.0162
ENSGALG00000015151	0.878555	0.407448	0.37249	0.524864	0.355138
ENSGALG00000005096	7.18438	9.47725	9.12664	6.15061	7.5681
ENSGALG00000026694	2.20074	3.57621	2.096	2.54561	2.7797
ENSGALG00000005175	0.903557	1.15793	1.57991	1.12396	1.90677
ENSGALG00000007298	55.8724	57.5402	63.0012	46.9277	54.7031
ENSGALG00000016139	7.20127	10.1361	10.0637	7.28313	9.76437
ENSGALG00000015828	51.5334	37.9924	72.2955	50.598	67.2935
ENSGALG00000015605	6.5658	4.29997	4.62399	2.80022	2.94394
ENSGALG00000016852	0.417698	0.664749	0.576028	0.64901	0.797404
ENSGALG00000013157	15.7991	18.2225	16.943	17.6772	17.6728
ENSGALG00000026605	6.78771	5.31863	7.70779	7.26717	6.33629
ENSGALG00000009433	3.47002	3.65255	9.0809	2.74728	2.60583
ENSGALG00000009433	19.8913	20.3321	39.7587	29.5797	27.2299
ENSGALG00000003254	34.5532	42.0955	63.2604	64.0404	67.1718
ENSGALG00000011525	16.0029	20.7497	22.6264	20.742	19.1498
ENSGALG00000026930	68.57	71.5954	66.0577	57.7414	60.1255
ENSGALG00000026390	24.46	28.8717	26.3674	22.167	22.1258
ENSGALG00000006915	44.3898	48.4326	64.2632	55.9274	47.8876
ENSGALG00000003548	128.8	152.958	114.1	102.589	107.874
ENSGALG00000012285	0.805563	1.15438	1.50805	1.46615	2.12348
ENSGALG00000025919	3.82884	3.50063	5.06979	5.6307	8.50942
ENSGALG00000003695	10.8766	10.5574	10.5709	10.5469	13.5367
ENSGALG00000012292	0.604004	0.785794	0.627352	0.577546	0.255985
ENSGALG00000005872	12.443	13.2194	11.3013	13.2544	12.3263
ENSGALG00000004366	54.0454	59.8744	65.3905	59.5214	59.5804
ENSGALG00000003484	3.07609	1.03229	1.30719	1.88243	1.31833
ENSGALG00000003484	0.279296	0.0784483	0.399189	0.336112	0.140559
ENSGALG00000005131	1.49482	3.08988	0.832619	2.18453	1.37987
ENSGALG00000001197	13.796	5.77657	9.92829	12.284	16.0429
ENSGALG00000012952	146.137	102.418	107.663	109.347	94.9355
ENSGALG00000009816	2.44895	5.08497	5.45211	3.89332	4.35747
ENSGALG00000010323	3.09869	3.13912	3.04779	1.23156	2.37721
ENSGALG00000010030	30.1471	27.446	35.694	27.7848	30.3271
ENSGALG00000000823	11.8288	9.95117	11.6521	9.66948	10.5662
ENSGALG00000012579	17.0698	20.1002	20.039	15.8983	16.222
ENSGALG00000010206	1.34823	1.10675	0.971993	1.29901	1.34261
ENSGALG00000013297	41.4534	18.7673	15.469	12.2156	8.00758
ENSGALG00000011837	2.19723	2.27802	2.20902	2.17824	2.39468
ENSGALG00000003043	16.2408	34.9725	26.4958	25.4897	25.5942
ENSGALG00000001798	23.2065	20.5288	13.7396	24.929	25.2387
ENSGALG00000009846	11.5411	10.2434	9.32274	7.56225	7.60315
ENSGALG00000011880	23.6146	15.7697	15.6347	15.562	20.0571
ENSGALG00000012188	3.62986	2.51529	3.06901	2.05437	2.00713
ENSGALG00000015353	10.6437	8.82789	9.78045	7.59989	9.2048
ENSGALG00000013237	0.922542	0.993538	1.22855	1.08608	1.19109
ENSGALG00000008009	126.096	127.277	110.036	134.264	132.941
ENSGALG00000028291	79.0908	66.6715	90.5286	57.433	54.6484
ENSGALG00000005816	0.388941	0.61975	0.852931	0.607131	0.48061
ENSGALG00000007796	6.65596	3.45251	10.5946	5.27978	2.04181
ENSGALG00000002002	86.2624	103.916	87.0894	75.885	59.646
ENSGALG00000005295	14.6948	13.7369	11.5452	14.661	19.218
ENSGALG00000013177	14.9952	15.0201	26.583	29.1394	41.7667
ENSGALG00000006617	35.5032	39.9931	53.8755	53.4634	52.1351
ENSGALG00000009478	2.21787	0.853598	3.41702	1.21567	0.414259
ENSGALG00000009478	1.09157	0.217428	0.547226	0.424401	0.445482
ENSGALG00000015866	57.9442	35.828	29.4287	32.8609	45.2972
ENSGALG00000028935	10.377	12.4867	12.8784	12.6446	11.1584
ENSGALG00000007866	3.56291	2.58397	2.0321	2.33268	1.84181
ENSGALG00000012885	30.7008	53.215	37.9403	28.7755	25.1462
ENSGALG00000006511	3.0122	10.167	9.64352	8.47544	11.2746
ENSGALG00000013037	24.0776	20.4124	35.2164	27.3619	32.0721
ENSGALG00000011544	0.588331	0.548732	0.796695	1.06539	0.380674
ENSGALG00000021655	3.9998	3.15372	7.46304	8.91823	5.14342
ENSGALG00000006211	85.6694	102.798	165.878	93.0451	73.4377
ENSGALG00000006211	2.90884	2.10703	6.42588	2.41605	1.54783
ENSGALG00000007357	127.672	96.5225	64.3482	67.3542	54.4662
ENSGALG00000004379	12.5314	15.6843	15.4544	13.4793	13.0667
ENSGALG00000015484	16.5665	16.3831	14.55	10.7717	12.746
ENSGALG00000007685	27.6582	25.3411	35.434	24.0459	26.2478
ENSGALG00000013935	55.7567	53.9653	60.6475	49.5356	48.5837
ENSGALG00000005408	3.15965	4.20735	1.72419	5.3206	5.32137
ENSGALG00000007868	0	0	0	0	0
ENSGALG00000007868	0.0403238	0	0.0752042	0.0883723	0.0317168
ENSGALG00000016245	19.843	17.4917	19.8583	13.4253	16.6632
ENSGALG00000003976	12.1933	12.9658	13.424	9.78832	12.0484
ENSGALG00000006695	13.7979	12.5804	14.4351	11.9214	13.8281
ENSGALG00000011386	9.80915	9.21742	13.1679	12.8349	11.1395
ENSGALG00000006947	105.937	65.8064	97.1586	106.213	139.222
ENSGALG00000012338	26.873	37.0032	29.6619	41.1123	38.113
ENSGALG00000020386	2.13172	2.17043	6.41897	2.84938	2.97993
ENSGALG00000011080	0.344113	0.634995	1.46079	0.977481	0.707307
ENSGALG00000012163	1.82824	0.86794	1.92598	1.74286	1.59633
ENSGALG00000002439	2.1972	1.17245	3.10768	2.14277	1.62591
ENSGALG00000002439	1.16232	0.977728	1.29954	1.09558	1.17721
ENSGALG00000005266	13.0875	10.3802	5.71237	6.67435	3.76351
ENSGALG00000002973	48.203	57.6538	78.5495	73.4895	75.3484
ENSGALG00000011236	0.402646	0.246329	0.102505	0.126852	0.141499
ENSGALG00000016541	1.92023	2.87913	2.66385	2.53994	2.65111
ENSGALG00000015314	7.22459	7.95565	9.24669	6.60286	5.99415
ENSGALG00000014242	0.610606	0.631608	0.405358	0.345739	0.271531
ENSGALG00000010505	8.89765	10.3442	7.71978	8.15975	7.44999
ENSGALG00000016283	6.60895	7.45332	9.90789	6.06412	6.62642
ENSGALG00000006682	48.2195	146.038	148.323	127.576	174.659
ENSGALG00000009813	36.5627	35.5616	41.4407	33.3378	42.0791
ENSGALG00000007217	0.485881	0.409702	0.480579	0.62755	0.825755
ENSGALG00000010029	0.128608	0.0732006	0.728839	0.163524	0.0488402
ENSGALG00000010126	1.54389	1.91268	1.8485	1.91503	1.264
ENSGALG00000024485	21.1126	23.4925	19.7331	25.1302	26.1201
ENSGALG00000004172	53.6618	67.7243	72.0953	61.3104	58.1528
ENSGALG00000000178	44.1625	65.048	49.0754	62.6324	95.7684
ENSGALG00000000178	49.0194	70.5872	48.3685	58.161	87.312
ENSGALG00000000178	47.8537	69.0243	48.7145	56.6406	93.6658
ENSGALG00000000178	47.3962	73.6614	53.2271	49.9089	88.4806
ENSGALG00000003111	14.267	19.0533	18.5765	14.8362	16.6019
ENSGALG00000011835	11.6619	9.0453	16.619	9.97547	10.1012
ENSGALG00000011835	0.57876	2.19436	1.13319	0.780827	0.742654
ENSGALG00000024372	153.519	242.648	199.222	269.199	244.192
ENSGALG00000024372	88.0289	100.938	99.7347	109.68	172.572
ENSGALG00000024372	82.3822	92.5364	87.9618	88.1193	144.366
ENSGALG00000024372	82.434	107.25	96.0828	110.831	153.445
ENSGALG00000008735	0.101423	0.544076	0.217014	0.203492	0.354254
ENSGALG00000026396	23.7008	12.947	13.2996	5.73121	15.2155
ENSGALG00000005718	0.446154	0.269835	1.17255	0.727509	0.314833
ENSGALG00000008308	111.206	109.469	67.4536	39.2166	37.0617
ENSGALG00000001847	11.4173	10.8475	14.451	9.71202	10.2413
ENSGALG00000001847	3.48701	4.20985	4.31174	2.89299	3.74291
ENSGALG00000012934	0.609424	0.504121	0.476449	0.677236	0.43542
ENSGALG00000005249	53.4229	47.7084	68.3245	51.9244	66.0261
ENSGALG00000013039	31.1691	21.9859	21.8816	29.6235	22.6217
ENSGALG00000014164	3.21289	7.32634	5.64551	4.77465	3.6327
ENSGALG00000011541	30.6399	15.2229	15.2739	12.7877	19.0816
ENSGALG00000011541	122.471	68.3377	75.4542	74.9593	93.719
ENSGALG00000017186	50.0117	52.8561	66.0852	55.7659	55.2695
ENSGALG00000008713	3.7096	1.05913	2.36369	2.09986	2.24883
ENSGALG00000008713	21.1017	9.17026	12.7542	22.4107	9.68003
ENSGALG00000010541	15.5747	17.4314	19.8526	16.2611	16.5686
ENSGALG00000005762	0.252721	0.984039	0.776855	0.52852	0.445364
ENSGALG00000016861	22.9364	25.5673	22.4636	22.0149	22.2445
ENSGALG00000024285	0.250579	0.393267	0.248514	0.554397	0.642265
ENSGALG00000000141	76.999	180.926	125.943	165.119	173.491
ENSGALG00000027126	128.055	244.95	233.299	172.099	157.936
ENSGALG00000028659	0.34728	0.242444	0	0.592816	0.263419
ENSGALG00000000136	1.10364	1.37408	0.653925	1.8354	1.83823
ENSGALG00000015388	2.68287	1.31833	2.5209	1.85451	3.2386
ENSGALG00000016661	2.46202	2.40139	3.16939	3.28251	2.75417
ENSGALG00000008256	0.888333	0.948594	1.03637	1.09152	1.004
ENSGALG00000004259	60.9055	68.7734	100.4	90.9864	90.4965
ENSGALG00000006973	15.4407	11.9545	7.43545	15.5539	14.6561
ENSGALG00000006973	3.77485	2.17339	2.71788	3.5706	3.14224
ENSGALG00000005794	29.9867	38.4213	26.4332	29.0959	24.317
ENSGALG00000013591	39.4272	35.4668	48.1191	38.7792	36.9618
ENSGALG00000012782	38.6208	49.5929	46.2428	50.9974	51.5488
ENSGALG00000012352	4.2946	3.04594	2.37446	6.35868	6.31311
ENSGALG00000015225	18.4375	21.3003	32.8914	25.6762	28.9546
ENSGALG00000005378	41.4887	35.0355	29.9499	28.8029	27.8163
ENSGALG00000014537	4.33271	7.46812	2.39896	4.79208	13.6056
ENSGALG00000014537	2.03137	1.32974	0.721984	2.21373	5.32654
ENSGALG00000026623	30.0482	28.0068	32.6767	32.836	38.2167
ENSGALG00000000120	0.111906	0	0.120903	0.11365	0
ENSGALG00000004742	0.358211	1.32738	1.02773	0.193761	0.8713
ENSGALG00000008830	4.2389	5.31578	11.7198	13.005	6.96052
ENSGALG00000010885	32.3443	29.6595	31.9702	26.2584	24.3148
ENSGALG00000010898	0.470281	0.246346	0.320751	0.234465	0.113706
ENSGALG00000012429	25.0584	64.2899	74.6783	54.0999	28.1815
ENSGALG00000016293	1.69133	1.52105	1.64949	2.04231	1.74201
ENSGALG00000012787	11.7659	16.4983	17.6286	8.06912	8.13473
ENSGALG00000007668	5.34594	5.54267	7.62574	6.13361	12.1477
ENSGALG00000012184	190.975	322.775	198.761	210.398	314.612
ENSGALG00000008459	31.8896	25.7536	39.8791	28.3462	27.2317
ENSGALG00000002003	38.999	28.2583	35.7035	21.0783	24.8983
ENSGALG00000012216	3.80319	3.13855	2.12822	3.17222	3.49673
ENSGALG00000012216	0.93652	1.59263	1.09634	1.48952	0.799557
ENSGALG00000002624	14.7119	18.0358	30.9561	21.3273	20.1826
ENSGALG00000016557	0	0	0	0	0
ENSGALG00000006041	0.945255	0.859466	0.479263	1.3268	0.693088
ENSGALG00000015101	2.03742	1.68857	2.05885	2.01741	1.82856
ENSGALG00000002882	17.4485	20.3013	23.3176	23.8762	28.1174
ENSGALG00000003788	58.4635	64.9117	73.303	59.2151	59.5265
ENSGALG00000010476	275.765	598.571	396.884	190.325	163.942
ENSGALG00000000231	161.968	130.902	117.823	112.715	117.54
ENSGALG00000015152	16.6118	12.7825	11.8316	14.6611	15.643
ENSGALG00000026470	12.9334	14.444	16.2152	13.3763	12.693
ENSGALG00000005772	49.9663	63.6231	100.406	67.3135	46.5848
ENSGALG00000016931	3.8844	2.17404	1.79125	2.32603	2.23668
ENSGALG00000028145	11.4835	15.9594	11.0568	14.12	12.4307
ENSGALG00000013069	155.347	79.6703	53.8888	32.3368	24.7079
ENSGALG00000012824	4.43036	3.61552	2.9871	3.69902	5.24116
ENSGALG00000006662	0.18426	0.129823	0.209312	0.0583482	0.0852507
ENSGALG00000020982	0.119946	0.140668	0.225012	0	0.0417938
ENSGALG00000006679	0	0	0	0	0
ENSGALG00000006674	0.113781	0.0425135	0.151369	0	0
ENSGALG00000006666	0.145361	0.0428692	0	0	0
ENSGALG00000012602	0.0620811	0.0392628	0	0	0
ENSGALG00000009576	25.8066	20.4728	21.3764	33.0919	30.8334
ENSGALG00000003627	19.7571	17.5521	17.5083	16.9344	17.3294
ENSGALG00000012865	6.28201	5.53862	6.81498	6.0494	5.55972
ENSGALG00000004650	19.3408	22.0654	25.9852	19.6242	22.0352
ENSGALG00000004348	7.21915	8.15087	10.9149	10.4732	9.80243
ENSGALG00000002781	6.59818	2.05852	2.29249	3.54203	2.2597
ENSGALG00000017073	4.62958	2.41888	2.00117	2.53577	3.27392
ENSGALG00000005383	16.243	17.792	22.3549	22.0108	22.1163
ENSGALG00000008526	19.4574	21.7848	20.2896	16.2619	17.2991
ENSGALG00000000156	46.5696	43.8694	67.5815	50.3825	53.2943
ENSGALG00000002682	16.6681	14.6715	16.3175	15.195	16.1962
ENSGALG00000003786	46.1293	48.86	56.6689	61.8457	51.4208
ENSGALG00000003177	22.8474	26.2918	26.2343	26.3899	29.4561
ENSGALG00000012514	16.3682	19.1793	19.5341	21.3407	15.8224
ENSGALG00000006031	0	0	0	0	0
ENSGALG00000010039	31.6635	31.2463	30.4673	30.8933	32.4662
ENSGALG00000011705	8.98371	9.21963	11.6258	8.76594	9.68755
ENSGALG00000002913	117.006	131.085	145.569	147.249	187.339
ENSGALG00000005883	2.37957	2.89913	1.52229	1.37117	3.48993
ENSGALG00000006997	2.03968	0.798239	0.273816	1.36245	0.871837
ENSGALG00000004448	0.0863513	0.0542109	0.0972235	0.0979876	0
ENSGALG00000004857	0.38345	0.0626883	0.222378	0.131071	0.063111
ENSGALG00000003373	27.9416	24.345	32.6257	41.4484	32.0038
ENSGALG00000010093	31.7377	31.8096	26.9708	29.8609	30.2011
ENSGALG00000009413	28.6267	31.419	35.1048	26.179	29.9643
ENSGALG00000006640	1.47557	2.07642	2.70128	2.22765	2.20856
ENSGALG00000000776	14.3204	12.452	12.662	11.4975	12.8896
ENSGALG00000006406	0.0872576	0	0	0	0.0508473
ENSGALG00000006681	0.266788	0.224367	0.234151	0.241793	0.134666
ENSGALG00000006681	0.328465	0.320838	0.257916	0.268091	0.266263
ENSGALG00000025842	265.834	202.951	465.126	389.473	172.102
ENSGALG00000025842	170.084	144.648	246.969	241.772	140.052
ENSGALG00000016065	18.7105	19.8094	17.6074	14.9419	15.9067
ENSGALG00000007151	15.1441	14.5302	13.9505	10.9117	11.4925
ENSGALG00000003405	40.0748	43.0387	47.9189	42.811	39.5171
ENSGALG00000001328	689.172	747.492	683.037	660.545	722.911
ENSGALG00000001849	1.6314	1.00311	0.985551	0.81377	0.913881
ENSGALG00000027806	0.0510947	0.0437527	0.0345934	0.0941531	0.0881015
ENSGALG00000008861	0.200815	0.135452	0.477783	0.407009	0.377865
ENSGALG00000014509	13.7435	15.9616	16.7	13.4875	17.8503
ENSGALG00000014509	1.11566	0.756398	0.832411	1.03668	0.55017
ENSGALG00000006935	19.06	18.644	24.5496	18.1954	19.5724
ENSGALG00000005369	10.3547	12.485	14.9148	12.9159	14.4358
ENSGALG00000005369	3.4203	2.00113	2.69617	4.05812	3.29088
ENSGALG00000012635	5.42623	6.40801	7.22846	4.80209	7.86728
ENSGALG00000023359	0.491266	0.764377	0.308602	0.518859	0.586585
ENSGALG00000028978	7.47396	4.87225	4.13715	7.3178	11.2581
ENSGALG00000006020	0.343482	0.126884	0	0.14378	0
ENSGALG00000006020	39.9061	43.3519	63.4502	50.058	43.1285
ENSGALG00000001019	31.2315	23.5915	21.5446	26.7547	27.6991
ENSGALG00000009028	15.5907	15.0302	16.2061	13.9355	16.2809
ENSGALG00000011710	2.2863	1.56933	0.880461	1.27882	2.00128
ENSGALG00000010848	15.0548	16.093	17.7618	14.3383	15.4467
ENSGALG00000010131	9.56589	9.98815	12.3559	10.6387	10.4136
ENSGALG00000010131	1.43502	0.707046	0.971862	1.00923	1.1884
ENSGALG00000028608	2.3885	1.84637	2.21841	2.14894	2.08409
ENSGALG00000011216	24.1605	18.8506	13.7625	16.1996	20.2651
ENSGALG00000010570	2.82104	1.82189	1.28283	1.98058	1.74257
ENSGALG00000010570	182.673	144.363	135.496	105.025	136.258
ENSGALG00000011276	439.458	456.747	413.246	394.653	519.409
ENSGALG00000026858	262.424	238.407	299.966	190.406	242.679
ENSGALG00000007618	0	0	0	0	0
ENSGALG00000004958	9.9843	13.2535	13.8876	17.0046	11.8229
ENSGALG00000000589	4.92465	3.45576	4.58092	4.49653	3.58782
ENSGALG00000007820	13.5329	15.7292	17.2717	14.7121	20.6058
ENSGALG00000008233	7.63697	3.02752	2.83209	6.02842	3.73215
ENSGALG00000004838	12.5226	3.46345	3.25183	6.53406	4.46256
ENSGALG00000009681	53.0497	53.298	62.7698	57.6884	56.8326
ENSGALG00000007046	28.8921	33.6796	34.697	32.1696	32.8478
ENSGALG00000004705	87.3778	93.7197	101.413	121.45	105.039
ENSGALG00000015410	0.883946	0.44096	2.35413	1.29381	0.123961
ENSGALG00000003467	27.8766	29.6135	47.5898	37.1015	32.4686
ENSGALG00000008220	277.9	266.835	302.543	251.219	233.966
ENSGALG00000010809	66.8177	73.3181	104.28	91.9584	72.9985
ENSGALG00000009390	0.462083	0.389868	0.750592	0.729268	0.564661
ENSGALG00000009390	18.0906	31.2304	24.9254	27.9971	32.7686
ENSGALG00000015406	0.346262	0.244585	0.404842	0.321362	0.289087
ENSGALG00000013956	4.36606	3.78626	2.85773	2.23764	1.53135
ENSGALG00000003855	38.9873	45.8764	60.1596	44.8023	44.0648
ENSGALG00000007491	19.99	19.109	22.8765	21.8115	21.6118
ENSGALG00000007491	1.04153	1.1959	0.69274	0.911332	0.53128
ENSGALG00000003013	0.377664	0.101092	0.139099	0	0.0923734
ENSGALG00000004990	14.2615	24.3781	14.9911	8.92434	12.872
ENSGALG00000004673	12.2783	22.058	21.3724	17.715	25.7411
ENSGALG00000021231	52.8599	47.7346	65.8694	69.4007	68.0449
ENSGALG00000002421	1121.59	1466.5	2121.96	2941.67	2962.42
ENSGALG00000007851	0.027391	0	0.0412132	0.0452216	0.0188599
ENSGALG00000027353	1.13096	0.387373	4.65043	2.32903	0.248524
ENSGALG00000007658	57.0446	55.2677	48.194	44.1384	50.1809
ENSGALG00000000011	10.9787	14.4531	19.5246	15.498	13.851
ENSGALG00000003183	16.8961	20.8381	24.9759	20.2755	21.2752
ENSGALG00000000898	78.5404	80.4603	78.0943	91.7861	74.1261
ENSGALG00000017363	16.1582	17.2184	18.2191	17.1208	15.6963
ENSGALG00000004480	173.093	208.16	147.157	170.37	215.473
ENSGALG00000005915	0.396714	0.608988	0.58614	0.587402	0.546974
ENSGALG00000007950	0	0	0	0	0
ENSGALG00000020488	14.0959	17.7257	18.7775	11.6185	13.3466
ENSGALG00000008255	7.08959	6.96687	6.83684	5.63691	7.18263
ENSGALG00000007882	11.5258	13.954	21.5073	21.0545	16.9398
ENSGALG00000021444	13.0804	15.9701	16.965	14.1749	12.5692
ENSGALG00000006518	0.0797419	0.070915	0.0348918	0.188085	0.0923019
ENSGALG00000007941	8.93589	10.7457	8.06524	9.6881	10.4435
ENSGALG00000026639	19.5484	18.3123	27.2782	18.6968	24.0224
ENSGALG00000017155	3.06459	7.59002	37.0745	29.8012	19.5038
ENSGALG00000024430	0	0	0	0.0964887	0
ENSGALG00000028923	0.0984909	0.0718965	0	0.0702295	0
ENSGALG00000006459	13.4089	17.3722	20.1227	18.5403	20.0765
ENSGALG00000005897	33.1532	27.5887	23.3571	38.2318	40.0811
ENSGALG00000011168	11.5268	10.4836	8.6629	9.15969	10.2595
ENSGALG00000013422	1.59885	0.328522	0.322836	1.36059	0.732226
ENSGALG00000027157	0.931636	1.41903	0.547763	0.562429	0.486055
ENSGALG00000006965	4.17528	4.50756	4.02371	4.65727	4.87694
ENSGALG00000012694	31.2837	32.8979	42.2225	46.6382	34.2657
ENSGALG00000011159	2.16638	4.08802	4.02732	2.29604	3.4035
ENSGALG00000014555	114.176	133.154	107.448	124.912	103.187
ENSGALG00000027682	9.42642	12.6348	14.4603	14.1209	13.6209
ENSGALG00000006506	73.9052	82.8433	79.9149	88.9142	93.1485
ENSGALG00000002878	11.0883	12.5945	14.324	10.2423	11.4587
ENSGALG00000002878	0.826488	0.343255	0.653457	0.414124	0.222642
ENSGALG00000004745	28.0642	36.3366	36.28	31.7473	36.0813
ENSGALG00000012095	0.0666605	0.388375	0.250348	0.0867023	0
ENSGALG00000010703	9.65493	12.7403	7.54693	4.80672	6.84712
ENSGALG00000027282	60.3083	49.0263	65.1589	83.5447	84.3846
ENSGALG00000012089	0.269057	0.126097	0.176698	0.163385	0.163206
ENSGALG00000020358	0.256633	0.0412277	0.0184608	0.115939	0
ENSGALG00000011690	1.23663	1.00806	1.07986	1.25528	1.05401
ENSGALG00000027492	3.60103	3.86854	3.71285	3.20461	3.7173
ENSGALG00000008219	21.3448	20.1301	25.468	27.7257	28.5428
ENSGALG00000002056	66.5872	54.3454	30.8937	39.1391	33.3527
ENSGALG00000004706	18.1069	7.99352	9.66206	15.4563	9.98245
ENSGALG00000027805	4.76919	4.82075	11.6727	6.92589	6.94981
ENSGALG00000026607	12.6168	14.232	10.1568	10.8229	10.3295
ENSGALG00000025720	0.113557	0	0.0772861	0	0
ENSGALG00000025720	0	0	0	0	0.106665
ENSGALG00000028580	4.71365	7.72855	8.97969	14.804	11.6239
ENSGALG00000001716	0.733125	0.965222	1.25007	1.00932	0.906043
ENSGALG00000028141	18.5538	17.537	16.099	25.1414	20.814
ENSGALG00000004459	0	0	0	0	0
ENSGALG00000006456	9.32303	9.2386	11.058	12.7274	14.6539
ENSGALG00000006933	2.99365	5.38025	6.16353	3.81547	4.69877
ENSGALG00000009204	24.1962	30.1275	27.9229	29.3639	24.1423
ENSGALG00000007630	69.6994	83.6525	80.6521	57.2493	68.7034
ENSGALG00000028275	14.7075	19.0207	11.3178	19.4268	18.1292
ENSGALG00000002119	38.3692	39.0913	40.0765	37.3154	36.9812
ENSGALG00000007291	63.0289	66.1498	91.2678	71.2851	77.2053
ENSGALG00000002075	0.0863972	0.0645637	0.162998	0.061606	0.066331
ENSGALG00000028469	5.52968	6.15942	4.58254	3.96737	3.69506
ENSGALG00000004622	22.9714	29.2894	34.3329	34.0657	32.4014
ENSGALG00000004783	30.9254	43.511	49.2448	47.429	46.0052
ENSGALG00000026576	5.83634	2.59029	2.48857	2.7921	3.14088
ENSGALG00000001271	391.296	436.053	300.452	403.516	349.339
ENSGALG00000003590	2.70121	1.5159	3.07174	1.74918	1.64428
ENSGALG00000001607	21.9291	35.7213	30.641	30.7571	27.9981
ENSGALG00000021822	0	0	0	0.114862	0
ENSGALG00000003434	13.0353	17.7542	17.1303	15.586	18.0734
ENSGALG00000002116	1.82084	1.36388	1.06877	2.98637	2.33538
ENSGALG00000024428	1.27528	0.581569	1.04615	0.23341	0.43277
ENSGALG00000027370	42.3812	55.5337	32.078	34.9464	40.2868
ENSGALG00000013131	9.52743	13.2355	20.33	18.7576	18.4331
ENSGALG00000018565	50.9983	59.6544	60.1827	79.6957	76.3786
ENSGALG00000027053	0.0903685	0	0.0884187	0.264808	0.346092
ENSGALG00000027574	0	0	0	0.0385444	0
ENSGALG00000015011	30.8309	35.2057	33.934	33.9531	29.3055
ENSGALG00000002653	13.7835	15.0009	17.1999	14.9105	15.3569
ENSGALG00000028458	31.6614	27.9145	29.343	38.4703	33.6285
ENSGALG00000000810	4.68047	5.51235	5.38367	6.15736	3.25252
ENSGALG00000021883	6.08957	4.70304	5.43162	5.71257	7.85796
ENSGALG00000024264	0.132146	0.038972	0.357745	0.0930915	0
ENSGALG00000026847	34.0294	40.5077	47.4573	55.5338	53.3955
ENSGALG00000008765	3.95666	5.43151	10.4622	8.80942	7.57811
ENSGALG00000008765	16.7269	17.1374	14.2974	16.2279	10.0446
ENSGALG00000009752	26.1966	35.345	47.2777	35.1447	44.833
ENSGALG00000008513	24.8383	38.7072	45.8313	44.1879	43.3878
ENSGALG00000017219	8.99325	14.2181	15.9005	25.9451	31.1824
ENSGALG00000027073	25.3685	27.2059	16.7751	18.2327	21.9678
ENSGALG00000017189	1.0283	0.986571	0.793634	0.448377	0.478221
ENSGALG00000001823	56.4731	66.7283	63.6943	64.6955	65.4508
ENSGALG00000012640	81.8663	84.2328	83.5091	77.7073	77.1702
ENSGALG00000017289	7.37238	10.0866	13.1171	14.6156	13.2913
ENSGALG00000017289	2.05578	1.76796	1.31942	2.97755	1.28656
ENSGALG00000027808	16.4913	19.786	24.568	29.6246	25.3166
ENSGALG00000019171	203.488	185.552	157.205	167.7	180.841
ENSGALG00000015891	20.1718	26.3787	16.3585	27.242	21.3691
ENSGALG00000028290	4.89	8.91167	7.02953	6.94193	7.75632
ENSGALG00000028840	13.9609	18.5512	22.034	20.0967	24.1539
ENSGALG00000016796	10.2992	11.7895	12.047	12.601	11.3327
ENSGALG00000009440	19.2115	13.2683	13.3861	11.9352	10.1278
ENSGALG00000020032	0.131268	0.211165	0.0893399	0.111242	0.113284
ENSGALG00000010691	0.0358234	0	0.0402815	0.101411	0.0512939
ENSGALG00000010691	0	0	0.0712157	0.0533847	0.0719151
ENSGALG00000021645	7.19677	9.38489	7.19836	8.67622	4.69079
ENSGALG00000003368	4.75103	3.58706	3.41366	5.10801	5.47839
ENSGALG00000001091	2.45516	6.27224	5.40131	7.96797	6.26827
ENSGALG00000026516	15.321	16.6186	17.7688	25.9007	21.2978
ENSGALG00000020009	15.4878	16.0321	13.4087	16.8957	12.3596
ENSGALG00000023490	0.179799	0	0	0	0
ENSGALG00000027363	10.185	9.61412	8.98431	10.3325	10.87
ENSGALG00000010841	0.0500579	0.0430894	0.102384	0.127264	0
ENSGALG00000000975	17.2186	19.3391	20.5375	21.6495	24.0284
ENSGALG00000026600	146.102	69.3861	52.1904	58.7996	57.4615
ENSGALG00000002353	15.7086	17.8014	14.9604	17.3486	15.0736
ENSGALG00000020922	23.224	20.5142	18.831	18.8281	24.0897
ENSGALG00000020716	2.39674	1.82572	1.28182	2.48344	2.47027
ENSGALG00000026648	5.61091	7.01117	6.462	8.80976	6.73757
ENSGALG00000013547	25.2425	29.5741	39.5517	41.0464	41.509
ENSGALG00000004800	13.4181	16.4864	16.9372	18.9197	17.7844
ENSGALG00000002224	4.90792	5.99377	5.59483	5.82733	6.84798
ENSGALG00000001378	5.56324	6.66697	3.04424	7.33785	3.83396
ENSGALG00000021622	0	0	0	0.106003	0.0492932
ENSGALG00000009219	28.7567	32.7133	28.2487	30.6705	25.0196
ENSGALG00000021569	24.4843	61.3137	77.0678	138.351	125.255
ENSGALG00000004771	19.4685	53.3525	68.9507	99.1976	86.1136
ENSGALG00000001654	158.207	127.585	212.718	222.902	192.864
ENSGALG00000028031	1.83006	2.17617	1.36787	1.26882	1.38568
ENSGALG00000027067	45.4387	28.0276	27.4099	53.6275	73.4383
ENSGALG00000027232	45.7779	40.8569	31.5927	52.5483	46.2746
ENSGALG00000008080	0.428915	0.670058	0.286756	0.649314	0.29066
ENSGALG00000006758	37.6102	67.9923	53.6284	70.6966	59.8037
ENSGALG00000014515	7.79702	14.5315	11.5586	16.1102	16.821
ENSGALG00000005253	6.46279	20.4201	17.5058	15.4508	8.99552
ENSGALG00000014603	19.1233	22.0688	31.9413	43.6484	32.4506
ENSGALG00000007771	19.3281	28.7241	14.1739	18.5396	23.2581
ENSGALG00000004321	50.0042	49.4504	62.6538	48.6307	45.4854
ENSGALG00000005700	23.4095	29.7776	37.9348	29.2925	28.1284
ENSGALG00000001054	52.4693	52.3857	69.0501	68.3529	67.3914
ENSGALG00000007709	83.3715	87.347	100.785	106.709	99.2802
ENSGALG00000001034	41.8275	45.3904	50.6952	46.7398	47.7019
ENSGALG00000016026	152.318	122.629	110.223	110.368	147.435
ENSGALG00000021049	0.0930713	0	0.185808	0.0766708	0.086009
ENSGALG00000020729	20.7108	25.4692	24.5168	26.1037	22.9913
ENSGALG00000027484	0.368825	0.0872854	0.37555	0.391488	0
ENSGALG00000006203	17.7411	12.9296	8.57633	7.77135	13.3566
ENSGALG00000003734	27.7526	29.9461	40.3139	32.6426	32.8661
ENSGALG00000004102	0	0	0.0304314	0	0.0423326
ENSGALG00000016011	0	0	0	0.082303	0
ENSGALG00000007487	0.0916171	0.136929	0.105918	0.151257	0.155004
ENSGALG00000015936	0.1331	0	0.52949	0.112332	0
ENSGALG00000013881	22.0217	28.1306	20.9687	18.1224	19.272
ENSGALG00000012293	0.310684	1.39422	1.03891	1.04678	1.23302
ENSGALG00000023833	28.4814	30.47	25.5973	30.7371	21.1519
ENSGALG00000002778	49.1019	44.8879	53.6734	50.8085	50.632
ENSGALG00000002881	39.2495	38.8273	49.7579	48.0087	45.6456
ENSGALG00000003228	27.0129	23.7463	21.4794	25.2703	24.3068
ENSGALG00000000551	30.785	54.9057	83.0475	71.134	54.3611
ENSGALG00000004263	106.237	114.468	122.518	128.263	120.436
ENSGALG00000028065	6.79963	6.24657	6.75369	10.0817	10.9593
ENSGALG00000016148	36.488	33.3609	29.9037	22.582	24.1424
ENSGALG00000000271	17.087	16.9286	18.9479	15.3056	17.718
ENSGALG00000017314	2.79354	2.82919	2.82557	2.57964	2.47561
ENSGALG00000001273	0.152646	0.0510768	0	0.0498925	0
ENSGALG00000013210	12.898	14.1658	14.574	13.2709	13.1106
ENSGALG00000013887	23.3453	17.0456	24.1636	26.715	29.5278
ENSGALG00000013886	19.034	18.2091	19.2425	13.4753	14.6707
ENSGALG00000013886	7.12415	8.75537	12.34	8.7111	8.81613
ENSGALG00000011518	7.40986	7.4747	5.03741	7.54875	6.17278
ENSGALG00000005056	11.7921	14.2264	14.3926	14.6433	15.1565
ENSGALG00000009467	3.16893	4.51848	6.6604	4.4338	3.54601
ENSGALG00000016800	66.794	106.972	109.407	129.207	88.5892
ENSGALG00000019867	7.33851	5.60551	6.32221	6.09577	4.38134
ENSGALG00000020893	34.5761	42.2925	52.5638	47.751	46.9645
ENSGALG00000027528	0.0226364	0.126767	0.145407	0.0778709	0.151468
ENSGALG00000006044	0.128862	0	0	0	0.040671
ENSGALG00000025831	0	0	0	0	0
ENSGALG00000009007	0	0	0.0312533	0.0151127	0.0168838
ENSGALG00000013218	5.40881	9.14156	9.79631	18.7543	19.4829
ENSGALG00000008651	192.333	106.357	176.161	164.336	158.855
ENSGALG00000008698	9.58193	6.55902	5.61574	8.75052	6.7326
ENSGALG00000009016	5.78701	4.30031	3.72025	3.63434	4.22908
ENSGALG00000016487	13.9427	16.4855	17.2095	17.598	22.6991
ENSGALG00000011193	25.7578	25.0955	24.8685	22.9906	24.406
ENSGALG00000016726	0.311513	0.209679	0.0564765	0.137855	0.15701
ENSGALG00000010382	1.89699	1.67652	1.36957	1.25289	1.14557
ENSGALG00000015316	64.7285	68.3509	55.7778	66.7051	67.3613
ENSGALG00000012370	53.9036	72.7937	77.2735	70.5329	68.2226
ENSGALG00000007182	4.27231	3.26015	4.67693	1.91084	2.79527
ENSGALG00000015182	4.90125	6.74805	9.8223	7.02913	6.85714
ENSGALG00000002240	31.0042	31.1618	15.7318	9.48586	14.0806
ENSGALG00000019240	1.16079	0.327014	0.14724	0	0
ENSGALG00000026293	7.94404	8.65229	8.90297	10.5838	8.22523
ENSGALG00000015402	11.2986	15.6771	17.9132	15.9509	15.5362
ENSGALG00000026299	0.784401	2.92404	2.88104	2.60279	1.62575
ENSGALG00000002347	68.1514	80.0617	62.9219	67.8149	93.2321
ENSGALG00000013406	88.2456	93.0385	86.173	91.0326	95.3798
ENSGALG00000007168	0.10952	0.0558144	0	0.0456911	0.0255754
ENSGALG00000026646	4.65639	5.13896	4.0095	6.4409	4.08759
ENSGALG00000001175	43.6118	49.6931	74.7626	54.6391	57.6633
ENSGALG00000001175	2.19189	2.4009	5.21186	3.78437	1.9347
ENSGALG00000010201	13.0423	14.3221	14.3861	14.8401	15.0286
ENSGALG00000010654	22.1263	24.6573	28.8372	22.9783	23.81
ENSGALG00000022991	38.2732	47.6106	48.3202	57.9199	51.0137
ENSGALG00000010142	50.6307	44.6831	39.4869	46.0236	44.3393
ENSGALG00000027885	0.290171	0.389436	0.348655	0.668071	0.190368
ENSGALG00000009668	26.9803	28.1169	28.7623	26.4179	24.3352
ENSGALG00000010108	10.763	7.67608	8.948	12.5703	9.70466
ENSGALG00000023453	0	0	0.210307	0	0.179484
ENSGALG00000013287	0.281523	0.157879	0.158446	0.175454	0.258984
ENSGALG00000024486	209.152	218.357	197.159	178.641	253.859
ENSGALG00000001565	0.773209	0.549055	0.515952	0.803182	0.65546
ENSGALG00000003630	175.411	138.128	163.298	203.591	180.051
ENSGALG00000004166	20.9956	21.7824	26.228	24.7864	25.1591
ENSGALG00000012139	1.12338	0.937015	1.38508	1.42014	1.75533
ENSGALG00000012139	21.2798	16.5462	18.5992	18.8055	19.0372
ENSGALG00000006077	158.355	195.261	217.828	202.555	184.718
ENSGALG00000011088	26.7484	19.0276	20.3073	23.4643	27.0583
ENSGALG00000012379	91.0764	102.311	127.643	128.892	117.037
ENSGALG00000020454	8.89277	10.9711	17.3498	16.322	14.4097
ENSGALG00000009633	18.5825	18.7963	19.798	17.9602	14.0356
ENSGALG00000009801	7.74014	6.89574	5.28628	5.453	6.3315
ENSGALG00000004647	35.3999	42.2971	35.7399	36.7123	38.3825
ENSGALG00000004647	2.53814	1.88499	2.02277	3.19526	2.77613
ENSGALG00000012909	9.59271	13.4138	14.0684	11.0909	10.4928
ENSGALG00000006371	115.769	108.368	131.5	89.1233	95.2554
ENSGALG00000014863	6.89052	5.42853	6.64744	8.96437	7.16607
ENSGALG00000027512	5.29404	8.00977	8.44043	7.62002	6.49817
ENSGALG00000014865	1.97466	2.08241	2.02816	2.72782	2.24228
ENSGALG00000003631	3.5759	2.64725	2.16285	2.62912	2.62823
ENSGALG00000027654	0	0	0.124052	0.645926	0
ENSGALG00000028135	4.84041	4.1745	3.68349	5.86801	4.9224
ENSGALG00000014840	0.278984	0.430468	0.355152	0.491262	0.297409
ENSGALG00000008124	51.1534	46.6334	35.0131	40.0686	41.9214
ENSGALG00000009314	18.6025	21.1321	27.726	26.2858	25.566
ENSGALG00000028570	0.263286	0.0652387	0.075465	0.197816	0.0696309
ENSGALG00000015812	22.583	23.3405	15.0395	20.4861	16.9463
ENSGALG00000028653	0.18926	0.339454	0.23803	0.303431	0.133598
ENSGALG00000019961	6.09323	7.75829	10.4466	12.1694	11.4439
ENSGALG00000012721	49.8628	58.0225	73.1465	66.9162	61.01
ENSGALG00000014823	0.0518323	0	0.0507139	0	0.0336783
ENSGALG00000013628	279.867	265.201	269.681	220.356	267.709
ENSGALG00000014835	3.40134	13.082	25.0361	40.9378	60.519
ENSGALG00000008136	4.27773	4.28222	4.8105	4.46179	3.54112
ENSGALG00000012113	13.0391	18.0095	14.1805	17.1181	16.5173
ENSGALG00000012333	13.8203	13.561	16.3895	20.537	20.7105
ENSGALG00000007591	14.173	15.8412	17.6689	16.4454	15.7808
ENSGALG00000011021	0	0.0213443	0	0	0
ENSGALG00000004055	8.36196	8.19424	14.1539	13.9033	10.4647
ENSGALG00000011856	12.3852	16.6441	14.2378	16.9594	11.9217
ENSGALG00000013070	0	0.138525	0	0	0
ENSGALG00000005938	0.347568	0.286373	0.392362	0.421196	0.21832
ENSGALG00000013084	0	0	0	0	0
ENSGALG00000010850	2.40645	2.45793	1.92911	2.87557	1.66481
ENSGALG00000010853	1.05209	1.62446	0.965877	1.54406	1.14094
ENSGALG00000024004	15.1134	25.1776	34.2427	40.2597	40.8117
ENSGALG00000005080	19.1505	19.0833	19.4991	18.0435	16.5376
ENSGALG00000008670	13.2693	12.1956	12.711	14.6502	13.9278
ENSGALG00000024487	6.22613	39.1384	18.4523	30.0937	37.1877
ENSGALG00000015565	0.464333	0.341	0.745237	0.425172	0.362699
ENSGALG00000015989	4.73539	5.72096	5.54812	5.8	6.21957
ENSGALG00000014100	0	0	0	0	0
ENSGALG00000024083	326.844	438.834	421.817	415.149	322.558
ENSGALG00000019451	0	0.0691104	0.178614	0.0931869	0
ENSGALG00000006539	31.4163	24.0577	25.748	30.2844	38.7708
ENSGALG00000024411	1.35938	0.212963	0.212989	0.849541	0.389193
ENSGALG00000023454	0.147225	0.3752	0.310043	0.209958	0.0523855
ENSGALG00000028823	0.456941	1.24106	1.07991	0.648907	0.686157
ENSGALG00000005818	0	0.0659898	0.10209	0	0.0677962
ENSGALG00000012615	4.93495	3.87853	4.05179	5.75991	4.2336
ENSGALG00000012589	17.7449	16.6667	18.8225	21.4531	19.2695
ENSGALG00000001864	9.91419	6.35326	4.76201	8.29225	7.8833
ENSGALG00000004152	34.6112	36.4616	38.1044	44.3834	44.389
ENSGALG00000027341	0.0395814	0.0128871	0.0231568	0.0694211	0
ENSGALG00000026001	8.05733	6.90275	8.92791	11.3668	8.67454
ENSGALG00000007186	16.6504	15.8883	23.5116	27.4143	34.1866
ENSGALG00000003509	0.479611	0.935224	2.03347	0.885078	1.37755
ENSGALG00000004867	70.2684	74.901	71.2482	60.31	57.916
ENSGALG00000002993	1.33544	1.85589	0.830744	1.09009	1.45027
ENSGALG00000003456	0.140727	0.0932866	0.0279963	0.0414809	0.0389451
ENSGALG00000015820	290.678	182.251	205.682	85.81	79.0643
ENSGALG00000028764	0.243499	0.484299	0.0967356	0.0602256	0.351873
ENSGALG00000015862	750.463	706.817	503.236	182.475	252.837
ENSGALG00000027638	1.32439	0.198959	6.24094	0.91705	0.560354
ENSGALG00000005360	113.314	158.589	121.29	116.997	89.0349
ENSGALG00000002390	0.686852	0.999312	0.332339	0.886876	0.811949
ENSGALG00000005178	0.106542	0.0349305	0	0	0.0914663
ENSGALG00000015454	8.788	9.63128	7.54735	6.92232	6.62356
ENSGALG00000021340	8.59272	10.2145	7.79085	6.59314	5.63404
ENSGALG00000001765	21.2377	16.1694	18.4117	29.4494	14.2427
ENSGALG00000027262	39.4519	47.402	51.4204	44.2855	44.1854
ENSGALG00000017005	14.3672	17.2874	22.9909	44.5469	44.3276
ENSGALG00000006363	21.4855	20.2334	15.154	16.5881	18.4622
ENSGALG00000014998	3.89523	6.30909	6.06245	7.65744	10.1989
ENSGALG00000005345	28.9006	24.0411	17.3293	10.9942	17.9845
ENSGALG00000007116	1.12283	0.976369	0.876804	1.59154	1.91764
ENSGALG00000028523	12.8301	11.2851	12.462	13.178	14.3107
ENSGALG00000026985	0.740807	1.0199	0.26276	0.292012	0.380523
ENSGALG00000013362	0.873827	0.260375	0.51369	0.331071	0.357545
ENSGALG00000011024	14.3607	12.7957	13.5853	12.43	14.1586
ENSGALG00000013022	2.43031	1.92704	2.44142	1.67594	1.53614
ENSGALG00000005332	0.18401	0.23944	0.310005	0.324757	0.370996
ENSGALG00000003833	0.642262	0.393646	0.4078	0.381428	0.323441
ENSGALG00000007623	0.775852	0.669709	0.970107	1.54959	1.15148
ENSGALG00000005215	1.27141	0.674503	0.739916	0.835509	0.597848
ENSGALG00000012122	0.0587968	0.1001	0.0642038	0.140046	0.0752462
ENSGALG00000000730	2.68442	1.51996	8.41841	3.15289	0.779243
ENSGALG00000008486	0.648955	0.11824	0.763804	0.459308	0.273601
ENSGALG00000008486	6.86933	7.14124	7.25761	6.96034	7.07943
ENSGALG00000029021	14.4124	13.3254	11.5663	11.8527	14.4156
ENSGALG00000005400	0.246491	0.267203	0.286197	0.274812	0.170293
ENSGALG00000013007	0.0905417	0.0623899	0.222127	0.045695	0.0370733
ENSGALG00000025788	19.8591	14.861	14.337	13.1266	15.7249
ENSGALG00000008591	3.32036	2.27781	1.3335	1.10243	1.15757
ENSGALG00000012511	0.49798	1.07667	0.766831	0.880616	1.22603
ENSGALG00000012511	6.42212	5.11865	2.47994	2.17843	5.12889
ENSGALG00000027771	0.863132	0.403378	2.05227	1.47747	0.307775
ENSGALG00000003900	1.78195	0.563204	3.67881	4.11642	0.182986
ENSGALG00000027830	1.14319	0.706459	0.703736	0.830945	0.728179
ENSGALG00000026103	0.140628	0	0.26212	0	0
ENSGALG00000026091	0.267834	0.101911	0.0593568	0.13867	1.03048
ENSGALG00000028125	0.148481	0.0436719	0.0372212	0.108263	0.723352
ENSGALG00000024391	60.4845	62.2218	74.3838	70.9112	79.8044
ENSGALG00000004554	103.441	147.822	229.71	240.521	228.596
ENSGALG00000013775	0.698969	0.2725	1.10199	0.771606	0.392035
ENSGALG00000013775	0.483669	0.630741	1.04387	0.974253	0.527752
ENSGALG00000016524	21.5818	11.14	15.2136	14.7113	11.1222
ENSGALG00000014582	9.69851	6.15519	4.94808	3.8229	6.43812
ENSGALG00000015499	0.18538	0.218482	0.124004	0.0850228	0.173073
ENSGALG00000028795	12.5378	28.2402	67.0966	46.8929	33.6844
ENSGALG00000008926	9.08624	10.699	7.01322	5.39141	5.17436
ENSGALG00000007268	19.3253	21.5853	8.75909	5.24702	8.23067
ENSGALG00000015914	0.168634	0.0449382	0.0825685	0.0368804	0.0311682
ENSGALG00000026903	0.35009	0.468557	0.510232	0.646301	0.371071
ENSGALG00000006054	1.977	1.8302	2.07382	2.16608	1.56461
ENSGALG00000006054	1.75236	2.30579	1.17762	1.65555	1.2383
ENSGALG00000001525	53.5756	54.1886	52.6597	51.458	54.5462
ENSGALG00000009509	0.375993	6.45533	6.30215	3.72741	1.50699
ENSGALG00000002632	47.6313	42.4989	54.3141	38.6758	37.717
ENSGALG00000013071	143.916	135.055	184.656	161.468	147.909
ENSGALG00000008271	0	0	0	0.0702073	0
ENSGALG00000008270	7.1212	7.64875	12.4257	9.81653	8.94401
ENSGALG00000008273	0.0949383	0	0	0.159743	0.222411
ENSGALG00000026445	825.619	708.898	605.869	637.579	869.773
ENSGALG00000010023	1892.04	2189.47	2625.22	2206.18	2001.79
ENSGALG00000008424	1.85327	0.887479	0	0.194786	0
ENSGALG00000007979	17.0819	18.9719	9.27155	9.93843	7.7586
ENSGALG00000001122	0.111497	0.156061	0	0.223697	0.339446
ENSGALG00000003914	12.8011	10.6132	12.6358	14.343	17.8335
ENSGALG00000002606	1.3512	1.76357	1.78879	1.45664	1.37892
ENSGALG00000002606	63.4814	60.2186	43.7569	43.0491	60.4479
ENSGALG00000006678	13.3536	7.53827	14.3207	13.1555	9.96837
ENSGALG00000009866	6.52728	7.88734	13.6594	9.13516	9.55018
ENSGALG00000001319	2.54737	2.29851	5.11583	6.22603	9.65027
ENSGALG00000005621	3.58532	4.22041	5.59465	2.84429	2.89054
ENSGALG00000005621	3.24343	1.5722	1.43743	2.68821	1.86956
ENSGALG00000012036	6.74308	5.13901	5.41309	4.04009	5.52126
ENSGALG00000012036	41.6191	36.2499	33.923	28.2388	40.5946
ENSGALG00000005088	32.3274	35.6227	35.5804	33.7248	30.4625
ENSGALG00000005088	4.31221	4.61578	5.69535	4.15246	3.7472
ENSGALG00000000244	4.23038	1.80282	1.66176	1.58175	2.717
ENSGALG00000001617	2.15917	2.73291	3.83931	2.38836	4.41603
ENSGALG00000004011	13.208	12.5853	12.7625	18.7525	22.0341
ENSGALG00000022001	4.00032	2.15879	2.70496	1.53344	1.57804
ENSGALG00000006411	27.2089	24.7701	28.9569	27.5974	30.9602
ENSGALG00000001692	9.76145	9.9993	9.88153	8.85396	9.51292
ENSGALG00000002145	22.1871	22.8376	24.9386	17.9653	20.6496
ENSGALG00000000610	4.70224	3.78701	4.58668	4.0779	4.93286
ENSGALG00000009899	62.2049	59.3868	71.6201	57.5814	57.479
ENSGALG00000008420	17.2377	23.0622	23.6809	19.6304	19.2275
ENSGALG00000011822	23.3191	32.2836	31.2973	30.3325	25.6379
ENSGALG00000005945	194.257	198.741	261.973	223.311	240.795
ENSGALG00000003912	250.659	163.256	217.413	145.015	214.328
ENSGALG00000012715	3.49201	1.83385	7.7277	6.45466	3.8489
ENSGALG00000020084	0.308904	0.196013	0.109616	0.240429	0.21051
ENSGALG00000009069	2.01184	2.30501	1.34596	0.474422	0.318456
ENSGALG00000002018	24.498	23.5777	29.7029	26.3328	25.0674
ENSGALG00000010186	274.139	281.864	351.463	306.431	281.62
ENSGALG00000009360	99.663	163.391	135.458	143.38	149.113
ENSGALG00000009050	2.61833	2.07689	4.79295	4.33361	1.18727
ENSGALG00000000750	15.3614	14.5894	13.578	16.3992	19.622
ENSGALG00000008006	41.6399	55.7712	78.6829	71.2801	50.2851
ENSGALG00000011556	12.5676	12.5064	11.0605	9.81479	11.7587
ENSGALG00000009382	0.541735	0.772041	0.723697	0.676369	0.947969
ENSGALG00000011136	0.100327	0.0246085	0	0.0331815	0.0490932
ENSGALG00000013532	174.678	141.028	177.581	145.054	171.291
ENSGALG00000012947	7.033	4.88753	6.36575	3.94447	3.72515
ENSGALG00000010208	0.168933	0.275563	0.506808	0.307904	0.176652
ENSGALG00000013376	0.121818	0.193385	0	0.20153	0
ENSGALG00000001547	110.704	93.8525	119.783	108.675	98.11
ENSGALG00000009385	119.009	128.308	133.421	140.524	112.266
ENSGALG00000013125	0	0	0	0	0
ENSGALG00000004034	59.1414	52.4251	85.8745	71.1478	42.6282
ENSGALG00000004034	154.294	173.962	180.072	157.224	155.515
ENSGALG00000012436	0.63324	1.09667	0.978607	0.85031	0.526103
ENSGALG00000004398	3.35268	5.832	3.52691	8.18249	8.1228
ENSGALG00000026154	23.3172	30.7451	25.5042	23.1556	21.4391
ENSGALG00000007698	7.9826	9.98602	8.98748	11.2397	8.47791
ENSGALG00000001889	6.74174	10.4108	7.25745	11.6965	8.39803
ENSGALG00000008474	6.79145	4.70419	3.14605	2.66028	3.74932
ENSGALG00000026113	99.3212	123.653	150.71	123.219	96.3414
ENSGALG00000016845	36.7249	28.8645	25.9348	29.3157	28.1047
ENSGALG00000016847	18.2935	19.0838	20.4293	19.5523	18.7196
ENSGALG00000006427	25.3829	32.2581	46.5723	32.7758	33.0365
ENSGALG00000006427	5.98437	5.51488	12.1019	5.98676	7.26914
ENSGALG00000014030	0.440035	0.461357	0.295705	0.466888	0.335775
ENSGALG00000008208	48.8198	52.9681	56.1338	47.095	45.5505
ENSGALG00000004522	5.15803	1.53173	1.73501	2.53825	1.78889
ENSGALG00000009653	1.66905	1.53149	2.46484	1.52169	2.03413
ENSGALG00000009653	11.8095	14.2056	15.3926	14.5877	16.1386
ENSGALG00000016226	46.9854	43.4891	44.1604	37.5605	43.5888
ENSGALG00000005844	0.923556	0.436564	0.459604	0.742096	0.672838
ENSGALG00000008034	37.0129	35.4272	46.3181	27.933	35.5568
ENSGALG00000008305	2.81589	2.57998	4.75231	3.61649	4.1979
ENSGALG00000008346	3.7814	5.09125	3.82308	6.22303	5.40922
ENSGALG00000014698	16.6984	16.6363	14.3817	15.2468	15.8715
ENSGALG00000010638	4.50044	3.70169	2.85735	3.52067	3.8989
ENSGALG00000010638	19.7202	11.9769	12.8458	11.2592	14.223
ENSGALG00000012186	16.1345	13.5304	14.3705	18.4894	17.1313
ENSGALG00000008933	3.03977	2.48158	3.17685	5.66297	4.95516
ENSGALG00000008355	14.6273	19.0227	22.0163	18.4496	19.7157
ENSGALG00000015611	5.71601	6.26591	6.20587	4.93227	5.26892
ENSGALG00000001366	8.08378	13.6285	15.2298	13.5233	11.584
ENSGALG00000015018	20.9853	8.18598	45.5988	34.1849	3.20774
ENSGALG00000014407	0.0530464	0.0250671	0.0568779	0.0258328	0
ENSGALG00000007744	2.94822	2.80951	2.74463	3.6877	3.49605
ENSGALG00000014682	210.428	248.062	239.795	211.615	137.69
ENSGALG00000014682	11.2087	11.7863	8.78212	9.74868	6.87139
ENSGALG00000002888	1.75608	1.63635	3.22083	2.06782	2.90908
ENSGALG00000017085	7.09495	10.0072	7.8276	4.60157	3.65999
ENSGALG00000014471	255.89	146.323	160.628	183.434	216.302
ENSGALG00000027490	8.11979	0.236459	1.67456	0.520696	6.51155
ENSGALG00000027973	417.867	664.083	351.277	181.211	25.9007
ENSGALG00000019696	617.409	1017.72	449.257	255.757	37.9836
ENSGALG00000018521	0.644105	0.313019	0.704695	0.655751	0.784238
ENSGALG00000009393	1716.47	1694.71	1243.41	1045.78	1330.45
ENSGALG00000009396	380.752	548.712	491.35	501.214	662.422
ENSGALG00000008351	7.36089	2.34372	15.3174	8.20777	0.485919
ENSGALG00000003096	22.5726	20.7206	21.4287	16.6894	22.9855
ENSGALG00000006234	23.6432	25.4774	24.3935	19.9444	20.7002
ENSGALG00000003169	62.917	57.5687	59.901	61.8142	67.8026
ENSGALG00000029077	28.7339	34.3224	40.9534	28.662	31.7367
ENSGALG00000015351	7.87308	7.1718	9.23667	8.33051	8.82776
ENSGALG00000027723	12.5356	12.0155	13.6952	12.6694	11.567
ENSGALG00000003894	0.795686	1.34417	1.40535	2.18085	1.31788
ENSGALG00000028682	8.3658	9.0965	6.03201	5.19978	5.2347
ENSGALG00000007772	0.192817	0.414444	0.547139	0.265769	0.0447569
ENSGALG00000016027	73.9732	68.3746	64.2829	65.9916	92.1411
ENSGALG00000009714	11.0736	15.1015	15.1938	12.6568	13.6721
ENSGALG00000010147	8.22569	8.18134	8.59228	9.70454	8.64727
ENSGALG00000000230	50.104	51.445	45.0378	42.7445	47.5459
ENSGALG00000000230	52.7072	41.5233	40.749	34.248	38.4092
ENSGALG00000023338	3.43424	2.09473	1.08487	1.63626	1.43002
ENSGALG00000011038	132.874	110.621	108.233	107.203	112.819
ENSGALG00000007063	15.7922	18.282	17.416	14.8957	12.1491
ENSGALG00000023146	6.72761	8.20305	3.76811	6.11942	9.53234
ENSGALG00000026548	3.64275	3.0156	3.84408	4.36742	4.19076
ENSGALG00000012218	17.1963	16.6497	19.9387	18.4287	22.7986
ENSGALG00000010619	47.002	53.1425	58.7305	53.7664	72.8262
ENSGALG00000014514	13.0569	13.1522	10.3706	12.068	12.5758
ENSGALG00000004108	41.2258	39.7495	49.4535	44.3098	40.4888
ENSGALG00000027785	14.0337	22.329	20.784	20.6345	39.5068
ENSGALG00000004604	6.97526	10.7296	15.8358	17.254	21.5104
ENSGALG00000006188	20.7238	23.8606	20.097	15.2858	22.2204
ENSGALG00000020590	48.5032	64.1865	76.4044	71.7859	60.2792
ENSGALG00000013563	33.0569	30.7823	35.9029	33.264	25.1055
ENSGALG00000019509	7.07363	3.28881	1.6915	2.39071	2.11488
ENSGALG00000008064	25.7432	28.7874	30.9628	31.9662	30.5728
ENSGALG00000012196	16.8582	13.5776	16.8588	18.4194	14.9883
ENSGALG00000010636	13.0118	6.98933	4.52044	7.44319	13.6977
ENSGALG00000023042	6.28228	6.48296	3.35921	4.5701	4.29268
ENSGALG00000000886	10.06	7.45826	8.42706	2.69394	3.77328
ENSGALG00000005784	14.4235	15.4384	20.0484	16.7535	17.9215
ENSGALG00000016968	0.0312066	0.159342	0.127544	0.296401	0.198703
ENSGALG00000015572	1.79656	2.19993	2.02585	2.75027	2.09697
ENSGALG00000010976	32.1537	40.1363	44.4895	39.5507	45.5189
ENSGALG00000013171	18.8138	21.9849	22.4751	18.6236	22.2056
ENSGALG00000013171	0.423814	0.443688	0.662257	0.520704	0.522266
ENSGALG00000005487	38.6586	49.0816	59.5515	69.1729	61.8369
ENSGALG00000009500	8.25943	10.9046	10.2541	8.52152	12.051
ENSGALG00000009500	7.36201	10.9765	10.8676	8.41838	4.70168
ENSGALG00000011918	16.4289	15.3527	19.3422	21.9432	22.5732
ENSGALG00000004505	6.39162	6.98834	11.1924	9.47625	5.30637
ENSGALG00000005303	3.33326	2.10849	2.72107	2.02982	2.02023
ENSGALG00000020788	0.564004	0.235057	0.361209	0.508082	0.298127
ENSGALG00000012555	0.624537	0.971777	0.44318	0.705414	0.735107
ENSGALG00000014391	3.56031	3.6019	3.53512	3.31244	3.20943
ENSGALG00000011720	7.21786	6.9134	5.44403	4.88863	3.58639
ENSGALG00000023503	0.149962	0.445642	0.421999	0.884329	0.486354
ENSGALG00000023503	0.866501	0.566535	0.13344	0.286035	0.947328
ENSGALG00000021327	0.123866	0.0674462	0.176179	0.880652	0.482684
ENSGALG00000007907	0.0912392	0.300488	0.367009	0.269009	0.106094
ENSGALG00000007907	0.193714	0.232568	0.301698	0.361041	0.162821
ENSGALG00000007907	0.121175	0.333431	0.0727135	0.232405	0.286667
ENSGALG00000000412	24.8488	12.6482	10.6399	20.6506	18.0586
ENSGALG00000010151	34.5288	35.1059	35.5999	49.0698	45.4546
ENSGALG00000012971	0.924219	0.509362	0.422484	0.683428	0.512833
ENSGALG00000015103	4.05191	2.98859	2.8253	3.95791	3.14993
ENSGALG00000009182	0	0	0	0	0
ENSGALG00000009824	5.46045	7.68578	6.65549	4.34977	3.58399
ENSGALG00000028666	0	0	0	0	0.0584523
ENSGALG00000026215	1.10102	0.474846	1.02468	0.560702	0.562856
ENSGALG00000026215	4.81162	4.77483	6.75447	4.42786	2.83311
ENSGALG00000019484	0.273696	0.556721	0.355477	0.276938	0.321781
ENSGALG00000003320	0.30929	0.0804122	0.469102	0.273466	0.0946284
ENSGALG00000015221	0.253449	0.3694	0.420852	0.410792	0.29141
ENSGALG00000001095	0	0.083308	0.0606691	0.0432303	0.217619
ENSGALG00000008956	11.4152	12.7991	14.8891	10.5565	11.005
ENSGALG00000021212	13.6754	15.4325	13.9031	16.8658	16.4815
ENSGALG00000005889	2.62284	0.843391	2.21294	2.01342	1.76527
ENSGALG00000005889	2.11352	2.87944	1.28323	1.93381	2.74524
ENSGALG00000015121	8.4153	7.82832	5.38374	6.56726	6.81359
ENSGALG00000016586	52.6753	61.4585	69.2901	78.7032	78.8904
ENSGALG00000000982	3.82465	5.03061	3.80173	4.54104	4.63061
ENSGALG00000013834	24.5857	31.8314	29.624	30.7494	33.3298
ENSGALG00000003241	9.35751	11.2266	13.5658	11.9379	9.8539
ENSGALG00000004878	5.5509	8.16434	8.66711	7.26446	8.35879
ENSGALG00000028855	0.221071	0.122556	0.168969	0.255881	0.233688
ENSGALG00000012194	5.10673	6.43572	4.52302	5.85293	6.28191
ENSGALG00000022644	0	0	0.0718676	0.0894865	0
ENSGALG00000021855	0.196953	0.0802988	0.168469	0.145415	0.105656
ENSGALG00000027168	1.66987	2.40683	2.14251	1.47777	3.353
ENSGALG00000007042	1.29705	1.39295	1.17511	1.06741	1.38052
ENSGALG00000001022	22.554	26.4043	29.1002	26.1552	23.0457
ENSGALG00000000564	31.5779	39.6294	47.6339	46.4624	48.7025
ENSGALG00000020813	58.0199	66.5476	76.8436	47.1467	50.2252
ENSGALG00000006465	14.9927	14.0947	19.6947	19.4156	18.054
ENSGALG00000012760	41.2345	49.3455	51.8573	59.7083	58.9352
ENSGALG00000014413	13.4299	14.1724	13.2853	18.1816	14.4979
ENSGALG00000028648	4.06836	5.57507	10.4365	8.98784	8.55463
ENSGALG00000007376	0.0382573	0.0572224	0.0260376	0.0385787	0.0269871
ENSGALG00000006714	32.4578	30.7153	27.9785	28.9996	34.2697
ENSGALG00000004579	0.137184	0.111814	0.0779611	0.122245	0
ENSGALG00000007319	0.153017	0.486258	0.374578	0.24467	0.193499
ENSGALG00000005450	4.09478	5.15891	7.81529	6.60306	6.46494
ENSGALG00000017226	0.0701662	0.104519	0.0298373	0.0838203	0.0272608
ENSGALG00000004354	0.220029	0.386839	0.578659	0.704692	0.255582
ENSGALG00000003165	59.3687	58.7612	69.5568	49.8711	51.0103
ENSGALG00000006787	25.9444	27.6132	27.7449	23.7719	33.0432
ENSGALG00000027350	12.7964	14.0868	18.5789	14.4754	9.54272
ENSGALG00000012103	1.03382	0.92385	0.756464	0.666797	0.891184
ENSGALG00000012987	4.16562	3.6943	2.95662	4.28907	3.88964
ENSGALG00000005214	1.55316	0.740366	0.834701	0.8735	0.848583
ENSGALG00000015193	629.363	734.462	283.277	145.27	275.873
ENSGALG00000013489	19.4878	27.0385	16.0638	23.68	25.6027
ENSGALG00000013247	2.64303	1.34213	0.479826	0.700405	2.21874
ENSGALG00000007689	5.13581	9.64238	9.88702	9.62456	6.63447
ENSGALG00000007689	4.27181	2.82464	4.99315	3.63585	2.38379
ENSGALG00000007889	67.2065	80.1442	82.7512	62.0314	45.9591
ENSGALG00000011139	14.6142	12.2901	16.2553	11.5441	11.9853
ENSGALG00000005190	28.5623	38.5481	62.1653	54.2775	43.4708
ENSGALG00000008104	7.86102	4.89404	4.6518	4.02881	4.03355
ENSGALG00000010715	11.9487	12.4371	8.8136	11.3817	12.263
ENSGALG00000014070	0	0.0580049	0.174036	0.27718	0.0530023
ENSGALG00000017251	13.0738	12.0649	10.7561	12.3879	10.0881
ENSGALG00000003146	8.0112	1.99289	3.40018	1.72205	1.6882
ENSGALG00000003146	1.51744	0.934737	0.888827	0.399341	0.48556
ENSGALG00000012129	25.1566	27.7991	26.1245	30.9922	24.237
ENSGALG00000022974	0.603716	1.0174	0.969585	0.962673	1.76598
ENSGALG00000014363	0	0	0.042438	0	0
ENSGALG00000011940	0.387875	0.194455	0.0864324	0.214802	0.299667
ENSGALG00000027913	0.345562	0.313528	1.41014	0.360255	0.354567
ENSGALG00000028256	0.518399	0.528843	0.24132	0.971854	0.539516
ENSGALG00000002329	0.887094	4.4592	0.665794	1.76921	2.58455
ENSGALG00000003003	0.102691	0.088395	0.249859	0.44381	0.331205
ENSGALG00000000956	0.605039	0.196484	0	0	0
ENSGALG00000000956	0.243199	0.080152	0.619088	0	0
ENSGALG00000000951	0.436133	0.396083	0.821088	1.06125	0.980243
ENSGALG00000000956	0.113557	0	0.841669	0.389935	0.187616
ENSGALG00000000951	0	0.238137	0	0.227228	0.464073
ENSGALG00000000951	0.304333	0.565929	0.882513	1.18665	0.606137
ENSGALG00000014585	9.63178	10.3315	46.0408	72.2444	51.02
ENSGALG00000024470	123.643	156.029	116.534	138.841	139.822
ENSGALG00000005612	34.3744	37.7163	47.1167	34.6403	33.2477
ENSGALG00000006479	22.2171	25.3222	17.7258	21.6023	17.5184
ENSGALG00000017052	0.158144	0.157023	0.0943333	0.118374	0.0421192
ENSGALG00000011881	28.6585	13.4151	13.7322	15.7452	11.4118
ENSGALG00000004161	23.8006	10.0937	11.2372	16.6075	11.7012
ENSGALG00000025810	29.9101	11.0495	10.2573	18.8839	11.7964
ENSGALG00000015471	43.2707	55.9393	60.1132	67.3938	55.8395
ENSGALG00000007555	32.2472	27.8556	35.5068	27.2958	31.5365
ENSGALG00000017283	43.0549	32.7286	45.6358	36.2173	47.3152
ENSGALG00000003485	19.1023	21.8858	30.7799	36.829	30.0353
ENSGALG00000004837	48.4469	53.8812	54.3346	56.1227	49.4045
ENSGALG00000004494	11.0499	13.821	14.1664	12.9974	16.1741
ENSGALG00000015985	3.17617	1.43774	1.64807	3.04378	1.34507
ENSGALG00000009201	9.82101	7.74312	8.21103	8.65699	7.25577
ENSGALG00000001718	127.209	143.862	171.265	175.654	201.22
ENSGALG00000010347	52.3338	45.8346	37.3672	42.7892	63.6236
ENSGALG00000015641	27.1055	23.0926	22.3711	33.0517	26.8992
ENSGALG00000023812	6.32153	3.32543	2.50747	2.80933	4.32339
ENSGALG00000011457	366.555	370.933	327.839	284.104	315.748
ENSGALG00000006955	10.7925	11.6909	17.5159	10.4887	8.86869
ENSGALG00000001455	0.465536	0.403496	0.380721	0.183612	0.220987
ENSGALG00000011138	21.9235	22.6588	31.3058	25.9847	26.6611
ENSGALG00000009699	75.5254	136.06	117.898	94.6645	89.1475
ENSGALG00000001551	94.5755	117.299	107.239	99.1738	100.886
ENSGALG00000028595	0.610387	0.414893	0.677977	0.742715	0.484302
ENSGALG00000012207	16.9607	18.0527	21.3481	14.3888	14.9118
ENSGALG00000007076	19.0566	23.669	29.5573	14.227	15.1006
ENSGALG00000008485	123.583	126.194	158.269	132.389	135.256
ENSGALG00000006925	15.0876	14.7695	15.4858	15.235	20.5885
ENSGALG00000004399	50.3607	77.4284	78.7637	70.6888	76.5268
ENSGALG00000028519	0.264929	0.38099	0.184483	0.119457	0.0705597
ENSGALG00000011733	3.69934	9.80596	9.24048	7.26673	4.93776
ENSGALG00000011960	0.229974	0.2136	0.168668	0.303879	0.226497
ENSGALG00000011732	5.85193	14.7291	10.4138	16.7671	15.5068
ENSGALG00000011418	0.285282	0.306048	0.753387	0.561792	0.502345
ENSGALG00000027572	1.01224	0.627881	0.786952	0.681266	0.668591
ENSGALG00000011954	0.144735	0	0.237379	0.143824	0.080572
ENSGALG00000011734	0.476524	0.149702	0.719239	0.076341	0.118736
ENSGALG00000011808	0	0	0	0	0.052706
ENSGALG00000011084	2.63429	1.81315	4.06126	4.03248	3.24783
ENSGALG00000010392	1.07549	1.33786	0.913193	1.19652	1.33132
ENSGALG00000001870	1.86141	0.865138	1.28499	0.651575	0.793106
ENSGALG00000001870	3.71187	4.27716	4.05999	3.54814	3.93479
ENSGALG00000009975	28.5495	25.8347	44.3384	37.7482	34.9703
ENSGALG00000013041	67.1594	62.4924	99.8293	85.1338	69.9717
ENSGALG00000002448	107.326	108.134	177.956	163.001	140.506
ENSGALG00000016088	126.142	105.455	164.727	148.005	134.1
ENSGALG00000015821	111.611	111.798	191.68	171.096	154.268
ENSGALG00000011735	0.103099	0.063694	0.0733205	0.0858836	0.0669891
ENSGALG00000003458	38.3097	38.1071	44.161	42.796	39.3814
ENSGALG00000027865	4.93178	9.25574	7.15917	10.2126	11.1439
ENSGALG00000015467	3.75768	0.990215	1.15821	0.867055	1.42631
ENSGALG00000015910	1.66677	3.76432	6.25396	2.24341	2.96883
ENSGALG00000021559	0	0	0	0	0.0433184
ENSGALG00000006856	93.005	158.68	185.968	146.513	168.147
ENSGALG00000015238	131.512	115.058	150.594	116.074	124.491
ENSGALG00000023411	0.656379	1.07567	0.801599	0.96494	0.78006
ENSGALG00000012494	0.597079	0.459206	0.674578	0.365113	0.536169
ENSGALG00000012494	0.0887479	0.330743	0.0785868	0	0
ENSGALG00000015396	20.9459	18.6309	22.6196	21.1022	27.3688
ENSGALG00000019231	2.46806	1.73313	2.75491	2.63825	1.65784
ENSGALG00000015191	1.33324	1.47461	0.466144	0.685541	0.921371
ENSGALG00000013748	0.108552	0.458429	0.39465	0.200407	0.348286
ENSGALG00000015441	4.61514	5.83073	3.88013	4.51491	4.21167
ENSGALG00000015032	2.77972	3.82027	4.94568	4.22553	3.60036
ENSGALG00000001729	21.125	15.9138	16.9224	15.1557	14.3716
ENSGALG00000008669	0.408876	1.37378	0.517609	2.30891	1.62845
ENSGALG00000015463	0.203079	0.233586	0.240003	0.226587	0.373565
ENSGALG00000016720	5.21129	9.00074	7.13018	7.16487	7.41313
ENSGALG00000016720	115.169	144.702	131.436	113.48	124.565
ENSGALG00000007713	3.99334	7.87668	4.64677	7.32027	5.63496
ENSGALG00000007713	1.50288	0.724209	2.09493	0.734506	1.60633
ENSGALG00000007713	11.5256	18.3118	19.2514	22.2893	16.544
ENSGALG00000019755	0	0.852555	1.91384	0.935532	4.02074
ENSGALG00000021688	17.8948	22.6846	18.7206	22.2759	18.8182
ENSGALG00000021688	29.647	21.3105	29.9534	26.1317	20.5282
ENSGALG00000001177	133.896	103.154	106.174	74.4359	85.3725
ENSGALG00000008439	2782.9	2763.4	1891.06	2149.91	2440.94
ENSGALG00000014508	0.526253	0.957403	0.346029	0.85824	1.00484
ENSGALG00000007418	14.127	23.9464	13.3996	16.0852	10.4198
ENSGALG00000007416	1.73154	3.01718	2.66739	2.92265	4.53009
ENSGALG00000007015	22.6402	21.7615	34.4453	32.9197	22.5709
ENSGALG00000006415	0.291593	0.143954	0.300015	0.611381	0.378304
ENSGALG00000007849	8.81428	11.9629	34.4117	15.217	12.2398
ENSGALG00000015355	11.5289	5.73716	9.15991	8.45492	11.0978
ENSGALG00000015355	51.3287	35.9738	62.9126	41.2412	36.9098
ENSGALG00000015355	66.7141	124.083	133.802	126.625	96.5972
ENSGALG00000014477	2.34444	2.1806	3.34999	3.78222	2.9938
ENSGALG00000005192	1.81995	1.65176	0.882064	1.21879	1.02228
ENSGALG00000002383	0.0675266	0.242086	0.52235	0.848399	0.0473859
ENSGALG00000002383	0.0673684	0.342947	0.501505	0.587343	0.536429
ENSGALG00000000251	2.15878	1.09419	0.517172	0.626235	1.41012
ENSGALG00000015474	5.22394	3.68431	7.85322	4.24049	4.85119
ENSGALG00000008044	279.135	207.768	162.307	177.701	269.391
ENSGALG00000027133	0.572476	0.562262	1.15472	1.04624	2.50074
ENSGALG00000014362	0.0969651	0.396794	0.1313	0.439774	0.84014
ENSGALG00000015816	0.274796	0.0874616	0.202799	0.474852	0.414911
ENSGALG00000015816	0.125108	0.265565	0.397909	0.1969	0.50524
ENSGALG00000015902	0.399485	0.287438	0.328994	0.515217	0.349379
ENSGALG00000008359	190.264	179.371	177.829	134.919	198.034
ENSGALG00000024488	398.078	540.326	630.883	383.437	423.568
ENSGALG00000009075	129.043	140.178	112.099	100.16	126.719
ENSGALG00000017274	27.0951	68.2896	87.4924	62.9248	25.9499
ENSGALG00000007382	12.7741	12.5169	10.8652	15.5568	11.1648
ENSGALG00000017004	4.81114	4.96187	5.3969	7.62313	9.70236
ENSGALG00000009156	12.2032	11.2793	10.8499	10.3362	10.1752
ENSGALG00000014038	22.455	25.3812	27.7847	25.8764	23.1521
ENSGALG00000005248	15.5955	18.2426	14.9472	13.3768	17.1823
ENSGALG00000012627	17.4886	15.9452	11.0851	14.9992	18.8529
ENSGALG00000012627	1.84098	1.90965	2.7139	2.35605	4.43487
ENSGALG00000016816	9.45072	10.515	13.8708	11.411	11.039
ENSGALG00000009971	26.6802	11.7353	10.7497	16.7958	10.9247
ENSGALG00000027709	0	0.0339194	0.0162031	0.0200926	0
ENSGALG00000007610	26.139	26.4558	30.1154	30.6633	30.4458
ENSGALG00000004934	1.86975	1.96682	3.09982	3.04234	1.72555
ENSGALG00000004934	6.43044	6.45208	7.40317	9.45897	7.42049
ENSGALG00000026095	24.2508	23.2984	19.548	26.2554	14.6408
ENSGALG00000000596	38.5914	40.0203	42.0875	35.7067	36.6071
ENSGALG00000001382	43.6217	54.8169	63.1799	54.844	58.5786
ENSGALG00000024332	23.4787	26.3286	34.3466	36.8153	35.7986
ENSGALG00000014448	17.3225	21.184	23.2746	21.8234	22.5639
ENSGALG00000015061	11.5072	14.5836	13.7724	13.9807	13.9085
ENSGALG00000004796	382.277	380.732	428.861	378.886	330.092
ENSGALG00000009158	22.5151	28.9954	27.8789	10.3935	7.8506
ENSGALG00000009158	84.2069	117.323	118.445	53.0845	45.0916
ENSGALG00000011432	135.688	127.364	121.018	101.779	102.309
ENSGALG00000026968	148.876	218.523	215.577	187.621	181.712
ENSGALG00000010551	43.6461	51.4208	61.0804	33.8479	51.6127
ENSGALG00000023364	33.4032	31.0524	61.4174	42.9101	30.8411
ENSGALG00000027258	10.9339	10.9412	12.363	13.6369	11.7499
ENSGALG00000001616	11.5251	5.24859	4.81981	6.55657	4.55294
ENSGALG00000016704	59.4744	62.3249	71.2614	72.628	74.3794
ENSGALG00000028716	5.77572	2.25908	4.32329	4.07625	2.76403
ENSGALG00000002469	22.8486	26.3378	27.1363	23.0113	22.9792
ENSGALG00000006051	2.31718	1.78764	2.45029	3.01544	1.64449
[truncated: 13,347 more rows]
